# Supplementary material for: Syphilis prevalence trends in adult women in 132 countries – estimations using the Spectrum Sexually Transmitted Infections model
Source: Sci Rep. 2018 Jul 31;8:11503. doi: 10.1038/s41598-018-29805-9 (PMC6068092; doi:10.1038/s41598-018-29805-9)
Supplement: Supplementary file 2 — Supplementary Dataset 5 [file 41598_2018_29805_MOESM2_ESM.xlsx]

## Sheet: Annex format + trend
Online Supplementary File SI5. Syphilis prevalence data availability, and estimation method applied, for countries included and not included in Spectrum-based national estimations
Version 04 June 2018		Korenromp-EL, Mahiané-SG, Rowley-J et al.
Country	ISO3	Who region	Year of first data	Year of last data	Data points	N tested	Data type 1	Data type 2	Data type 3	Data type 4	Data type 5	Estimation method	Estimated trend, 2012-2016
Angola	AGO	AFRO	2001	2011	5	55497	ANC survey					Yes, in default	Increase, non-substantive
Benin	BEN	AFRO	1998	2016	12	303761	ANC survey	Survey Women	Survey Men			Yes, in default	Increase, non-substantive
Botswana	BWA	AFRO	1992	2011	27	75068	ANC survey	Survey Women	Survey Men			Yes, in default	Increase, non-substantive
Burkina Faso	BFA	AFRO	1995	2016	17	76318	ANC survey	Survey Women	Survey Men			Yes, in default	Decrease, non-substantive
Burundi	BDI	AFRO	1995	2014	14	32901	ANC survey					Yes, in default	Decrease, non-substantive
Cameroon	CMR	AFRO	1992	2014	11	96296	ANC survey	Survey Women	Survey Men			Yes, in default	Increase, non-substantive
Cape Verde	CPV	AFRO	2007	2015	7	61739	ANC survey	ANC Routine				Yes, in default	Decrease, non-substantive
Central African Republic	CAF	AFRO	2008	2015	6	123556	ANC survey	ANC Routine				Yes, in default	Increase, substantive
Chad	TCD	AFRO	2009	2013	3	49256	ANC survey					Yes, in default	Decrease, non-substantive
Comoros	COM	AFRO	2008	2014	5	40128	ANC survey					Yes, in default	Increase, non-substantive
Congo, Dem. Rep.	COD	AFRO	1997	2015	10	1142650	ANC survey	ANC Routine				Yes, in default	Decrease, non-substantive
Congo, Rep.	COG	AFRO	2012	2016	3	27363	ANC survey					Yes, in default	Increase, non-substantive
Côte d'Ivoire	CIV	AFRO	2000	2016	12	4.8406e+06	ANC survey					Yes, in default	Increase, non-substantive
Equatorial Guinea	GNQ	AFRO	2010	2015	5	35962	ANC survey	ANC Routine				Yes, in default	Increase, non-substantive
Eritrea	ERI	AFRO	2003	2016	6	133094	ANC survey	ANC Routine				Yes, in default	Decrease, non-substantive
Ethiopia	ETH	AFRO	1993	2014	19	243145	ANC survey	Survey Women				Yes, in default	Decrease, non-substantive
Gabon	GAB	AFRO	2007	2016	11	135715	ANC survey	ANC Routine				Yes, in default	Decrease, non-substantive
Ghana	GHA	AFRO	1994	2016	20	2322713	ANC survey	ANC Routine				Yes, in default	Decrease, non-substantive
Guinea	GIN	AFRO	2008	2016	4	28172	ANC survey	ANC Routine				Yes, in default	Increase, non-substantive
Guinea-Bissau	GNB	AFRO	1990.5	2014	17	17365	ANC survey	ANC Routine	Survey Women	Survey Men		Yes, in default	Increase, non-substantive
Kenya	KEN	AFRO	1993	2016	21	6912512	ANC survey	ANC Routine	Survey Women	Survey Men		Yes, in default	Increase, non-substantive
Lesotho	LSO	AFRO	1996.5	2016	10	180934	ANC survey	ANC Routine				Yes, in default	Decrease, non-substantive
Liberia	LBR	AFRO	2010	2015	5	107425	ANC Routine					Yes, in default	Increase, non-substantive
Madagascar	MDG	AFRO	1999	2016	14	1797297	ANC survey	ANC Routine	Survey Women	Survey Men		Yes, in default	Decrease, non-substantive
Malawi	MWI	AFRO	1994	2016	22	956144	ANC survey	ANC Routine				Yes, in default	Increase, non-substantive
Mali	MLI	AFRO	2002	2016	10	284873	ANC survey	ANC Routine				Yes, in default	Increase, non-substantive
Mauritius	MUS	AFRO	2009	2016	8	104613	ANC Routine					Yes, in default	Increase, substantive
Mozambique	MOZ	AFRO	1992	2016	15	5008163	ANC survey	ANC Routine				Yes, in default	Decrease, substantive
Namibia	NAM	AFRO	2001.5	2014	8	287900	ANC survey	ANC Routine				Yes, in default	Increase, non-substantive
Niger	NER	AFRO	1998	2016	8	243360	ANC survey	ANC Routine	Survey Women	Survey Men		Yes, in default	Decrease, non-substantive
Nigeria	NGA	AFRO	1990	2016	35	1322004	ANC survey	ANC Routine				Yes, in default	Decrease, non-substantive
Rwanda	RWA	AFRO	2002	2014	9	977250	ANC survey	ANC Routine				Yes, in default	Increase, non-substantive
São Tomé and Principe	STP	AFRO	2008	2015	7	36570	ANC Routine					Yes, in default	Decrease, non-substantive
Senegal	SEN	AFRO	1998	2016	16	1373030	ANC survey	ANC Routine	Survey Women	Survey Men		Yes, in default	Decrease, non-substantive
Seychelles	SYC	AFRO	2008	2016	7	10456	ANC Routine					Yes, in default	Increase, non-substantive
Sierra Leone	SLE	AFRO	2006	2016	5	22092	ANC survey					Yes, in default	Decrease, non-substantive
South Africa	ZAF	AFRO	1990	2017	61	1857222	ANC survey	ANC Routine	Survey Women	Survey Men		Yes, in default	Increase, non-substantive
South Sudan	SSD	AFRO	2002	2013	7	24948	ANC survey	ANC Routine	Survey Men+Women			Yes, in default	Decrease, non-substantive
Swaziland	SWZ	AFRO	1994	2016	14	81845	ANC survey	ANC Routine				Yes, in default	Decrease, non-substantive
Tanzania	TZA	AFRO	1990	2016	32	2488889	ANC survey	ANC Routine	Survey Women	Survey Men		Yes, in default	Decrease, non-substantive
Togo	TGO	AFRO	2008	2016	7	110598	ANC survey	ANC Routine				Yes, in default	Increase, non-substantive
Uganda	UGA	AFRO	1993	2016	24	1.82388e+06	ANC survey	ANC Routine	Survey Women	Survey Men	Survey Men+Women	Yes, in default	Increase, non-substantive
Zambia	ZMB	AFRO	1994	2016	40	2492673	ANC survey	ANC Routine	Survey Women	Survey Men		Yes, in default	Increase, non-substantive
Zimbabwe	ZWE	AFRO	1997	2016	25	2772149	ANC survey	ANC Routine	Survey Women	Survey Men		Yes, in default	Decrease, non-substantive
Antigua and Barbuda	ATG	AMRO	2009	2016	6	6553	ANC Routine					Yes, in default	Increase, non-substantive
Argentina	ARG	AMRO	1997	2015	8	1248053	ANC survey	ANC Routine				Yes, in default	Increase, substantive
Bahamas	BHS	AMRO	2010	2015	5	17791	ANC survey	ANC Routine				Yes, in default	Increase, non-substantive
Barbados	BRB	AMRO	2010	2016	7	9357	ANC Routine					Yes, in default	Increase, non-substantive
Belize	BLZ	AMRO	2008	2013	5	32064	ANC Routine					Yes, in default	Increase, non-substantive
Bolivia	BOL	AMRO	1996	2016	11	52272	ANC survey					Yes, in default	Decrease, non-substantive
Brazil	BRA	AMRO	1999.5	2014	24	207341	ANC survey	ANC Routine	Survey Women	Survey Men		Yes, in default	Increase, non-substantive
Canada	CAN	AMRO	2007	2011	5	217313	ANC Routine					Yes, in default	Decrease, non-substantive
Cayman Islands	CYM	AMRO	2012	2015	4	2748	ANC Routine					Yes, in default	Increase, non-substantive
Chile	CHL	AMRO	2008	2015	8	1510873	ANC survey	ANC Routine				Yes, in default	Increase, substantive
Colombia	COL	AMRO	1997	2016	9	1373704	ANC survey	ANC Routine				Yes, in default	Decrease, non-substantive
Costa Rica	CRI	AMRO	2009	2015	3	122695	ANC survey	ANC Routine				Yes, in default	Increase, non-substantive
Cuba	CUB	AMRO	2009	2016	8	1051722	ANC Routine					Yes, in default	Decrease, non-substantive
Dominica	DMA	AMRO	2009	2016	4	3324	ANC Routine	Survey Women	Survey Men			Yes, in default	Decrease, non-substantive
Dominican Republic	DOM	AMRO	2006	2016	7	336182	ANC survey	ANC Routine				Yes, in default	Decrease, non-substantive
Ecuador	ECU	AMRO	2010	2014	3	434721	ANC survey	ANC Routine				Yes, in default	Increase, substantive
El Salvador	SLV	AMRO	2008	2016	9	670041	ANC Routine					Yes, in default	Increase, non-substantive
Grenada	GRD	AMRO	2009	2016	7	10994	ANC Routine					Yes, in default	Increase, non-substantive
Guatemala	GTM	AMRO	2002	2016	16	881574	ANC survey	ANC Routine				Yes, in default	Increase, non-substantive
Guyana	GUY	AMRO	2008	2013	5	53936	ANC Routine					Yes, in default	Increase, non-substantive
Haiti	HTI	AMRO	1996	2016	13	1412787	ANC survey	ANC Routine				Yes, in default	Decrease, non-substantive
Honduras	HND	AMRO	2006	2016	8	622105	ANC Routine	ANC Routine	Survey Women	Survey Men		Yes, in default	Decrease, substantive
Jamaica	JAM	AMRO	2008	2016	7	161300	ANC Routine					Yes, in default	Decrease, non-substantive
Mexico	MEX	AMRO	2003	2015	11	8221483	ANC survey	ANC Routine	Survey Women			Yes, in default	Increase, non-substantive
Nicaragua	NIC	AMRO	2004	2016	10	872763	ANC survey	ANC Routine				Yes, in default	Decrease, non-substantive
Panama	PAN	AMRO	2013	2015	3	113137	ANC Routine					Yes, in default	Increase, substantive
Paraguay	PRY	AMRO	2008	2016	10	765108	ANC survey	ANC Routine				Yes, in default	Increase, non-substantive
Peru	PER	AMRO	2000	2015	18	2909243	ANC survey	ANC Routine	Survey Women	Survey Men		Yes, in default	Decrease, non-substantive
Saint Kitts and Nevis	KNA	AMRO	2012	2016	5	3095	ANC Routine					Yes, in default	Increase, non-substantive
St. Lucia	LCA	AMRO	2011	2016	6	9977	ANC Routine					Yes, in default	Increase, non-substantive
St. Vincent and the Grenadines	VCT	AMRO	2011	2015	5	9346	ANC Routine					Yes, in default	Increase, non-substantive
Trinidad and Tobago	TTO	AMRO	2008	2016	6	99116	ANC Routine					Yes, in default	Increase, non-substantive
Turks and Caicos Islands	TCA	AMRO	2012	2015	4	2088	ANC Routine					Yes, in default	Increase, non-substantive
Uruguay	URY	AMRO	2009	2016	6	271333	ANC Routine					Yes, in default	Decrease, non-substantive
Venezuela	VEN	AMRO	2010	2016	3	313834	ANC Routine					Yes, in default	Increase, non-substantive
Afghanistan	AFG	EMRO	2006	2016	6	15432	ANC survey	Survey Men				Yes, in default	Increase, non-substantive
Algeria	DZA	EMRO	2003.5	2014	4	596680	ANC survey	ANC Routine				Yes, in default	Decrease, non-substantive
Iraq	IRQ	EMRO	2007	2016	5	301623	ANC survey	ANC Routine				Yes, in default	Increase, non-substantive
Jordan	JOR	EMRO	2003	2015	5	212236	ANC survey	Survey Women				Yes, in default	Decrease, non-substantive
Morocco	MAR	EMRO	1996	2016	15	167312	ANC survey	Survey Women				Yes, in default	Increase, non-substantive
Oman	OMN	EMRO	2007	2016	8	608146	ANC Routine					Yes, in default	Decrease, non-substantive
Saudi Arabia	SAU	EMRO	2002.5	2016	8	772769	ANC survey	ANC Routine				Yes, in default	Decrease, substantive
Somalia	SOM	EMRO	2004	2017	16	86970	ANC survey					Yes, in default	Increase, non-substantive
Sudan	SDN	EMRO	1999	2016	8	998511	ANC survey	Survey Women				Yes, in default	Increase, non-substantive
United Arab Emirates	ARE	EMRO	2012	2016	4	179034	ANC Routine	Survey Men				Yes, in default	Increase, non-substantive
Armenia	ARM	EURO	2012	2015	3	128946	ANC Routine					Yes, in default	Increase, non-substantive
Belarus	BLR	EURO	2008	2016	8	1033091	ANC Routine					Yes, in default	Decrease, non-substantive
Bulgaria	BGR	EURO	2012	2016	4	185912	ANC Routine					Yes, in default	Increase, non-substantive
Czech Republic	CZE	EURO	2009	2015	9	3910381	ANC survey					Yes, in default	Decrease, non-substantive
Denmark	DNK	EURO	2010	2015	4	253845	ANC Routine					Yes, in default	Increase, non-substantive
Georgia	GEO	EURO	2000	2017	19	737437	ANC Routine	Survey Women				Yes, in default	Increase, non-substantive
Germany	DEU	EURO	2008	2015	6	1493111	ANC survey	ANC Routine				Yes, in default	Decrease, non-substantive
Kazakhstan	KAZ	EURO	2007	2016	5	1430392	ANC survey	ANC Routine				Yes, in default	Decrease, substantive
Kyrgyz Republic	KGZ	EURO	2008	2016	8	1500247	ANC Routine					Yes, in default	Decrease, non-substantive
Lithuania	LTU	EURO	2010	2016	6	191043	ANC Routine					Yes, in default	Increase, non-substantive
Malta	MLT	EURO	2010	2016	5	21055	ANC Routine					Yes, in default	Decrease, non-substantive
Moldova	MDA	EURO	2008	2016	9	403550	ANC Routine					Yes, in default	Decrease, substantive
Slovakia	SVK	EURO	2010	2013	3	174723	ANC Routine					Yes, in default	Increase, substantive
Tajikistan	TJK	EURO	2007	2016	6	1063559	ANC survey	ANC Routine				Yes, in default	Increase, non-substantive
Ukraine	UKR	EURO	2013	2016	4	1656063	ANC Routine					Yes, in default	Increase, non-substantive
United Kingdom	GBR	EURO	1991	2015	9	5533654	ANC survey	ANC Routine				Yes, in default	Increase, non-substantive
Bangladesh	BGD	SEARO	1997	2016	8	41459	ANC survey	Survey Women				Yes, in default	Increase, non-substantive
India	IND	SEARO	1996	2016	52	13947199	ANC survey	ANC Routine	Survey Women	Survey Men		Yes, in default	Decrease, non-substantive
Maldives	MDV	SEARO	2009	2014	6	18314	ANC Routine					Yes, in default	Increase, non-substantive
Myanmar	MMR	SEARO	2008	2016	9	636961	ANC survey	ANC Routine				Yes, in default	Increase, non-substantive
Nepal	NPL	SEARO	2000	2016	3	12023	ANC Routine	Survey Men				Yes, in default	Decrease, non-substantive
Sri Lanka	LKA	SEARO	2008	2016	9	1772131	ANC survey	ANC Routine	Survey Men+Women			Yes, in default	Increase, non-substantive
Thailand	THA	SEARO	1996	2015	19	2354638	ANC survey	ANC Routine	Survey Women	Survey Men		Yes, in default	Increase, substantive
Brunei Darussalam	BRN	WPRO	2008	2013	3	20047	ANC Routine					Yes, in default	Increase, non-substantive
Cambodia	KHM	WPRO	1996	2016	12	1088296	ANC survey	ANC Routine				Yes, in default	Decrease, non-substantive
China	CHN	WPRO	2002	2015	35	53585784	ANC survey	ANC Routine	Survey Women	Survey Men		Yes, in default	Decrease, non-substantive
Fiji	FJI	WPRO	2004	2012	6	100071	ANC survey	ANC Routine				Yes, in default	Decrease, non-substantive
Kiribati	KIR	WPRO	2004.5	2016	8	9175	ANC Routine	Survey Women				Yes, in default	Decrease, non-substantive
Malaysia	MYS	WPRO	2002	2016	15	5551209	ANC Routine					Yes, in default	Decrease, non-substantive
Marshall Islands	MHL	WPRO	2003	2016	7	27020	ANC Routine	ANC Routine	Survey Women	Survey Men		Yes, in default	Decrease, non-substantive
Micronesia, Fed. Sts.	FSM	WPRO	2012	2016	5	7939	ANC Routine					Yes, in default	Decrease, non-substantive
Mongolia	MNG	WPRO	1997	2016	27	1055910	ANC survey	ANC Routine				Yes, in default	Increase, non-substantive
Nauru	NRU	WPRO	2013	2015	3	1474	ANC Routine					Yes, in default	Increase, non-substantive
Palau	PLW	WPRO	2011	2015	4	1232	ANC Routine					Yes, in default	Increase, non-substantive
Papua New Guinea	PNG	WPRO	2008	2016	11	58773	ANC survey					Yes, in default	Increase, non-substantive
Philippines	PHL	WPRO	2009	2016	5	167200	ANC Routine					Yes, in default	Increase, non-substantive
Samoa	WSM	WPRO	2000	2016	8	17271	ANC survey	ANC Routine				Yes, in default	Decrease, non-substantive
Solomon Islands	SLB	WPRO	2005	2015	6	32152	ANC survey	ANC Routine				Yes, in default	Increase, non-substantive
Tonga	TON	WPRO	2005	2016	5	8713	ANC survey	ANC Routine				Yes, in default	Increase, non-substantive
Tuvalu	TUV	WPRO	2007	2016	3	602	ANC survey	ANC Routine				Yes, in default	Increase, substantive
Vanuatu	VUT	WPRO	1999	2016	9	12676	ANC survey	ANC Routine				Yes, in default	Increase, non-substantive
Vietnam	VNM	WPRO	2003.5	2013	6	30043	ANC survey	Survey Women				Yes, in default	Increase, substantive
Indonesia	IDN	SEARO	2005	2017	18	8389401	ANC survey	ANC Routine	Blood donor screening			Yes, in default	Increase, non-substantive
Mauritania	MRT	AFRO	2011	2013	4	40881	ANC survey	Blood donor screening				In sensitivity analysis only	Increase, substantive
Suriname	SUR	AMRO	2011	2013	4	40558	ANC survey	Blood donor screening				In sensitivity analysis only	Increase, non-substantive
Egypt, Arab Rep.	EGY	EMRO	1999	2013	11	1463843	ANC survey	Survey Women	Blood donor screening			In sensitivity analysis only	Increase, non-substantive
Iran, Islamic Rep.	IRN	EMRO	2005.5	2013	12	6048862	ANC survey	Blood donor screening				In sensitivity analysis only	Increase, non-substantive
Pakistan	PAK	EMRO	2001	2017	15	4956630	ANC survey	Blood donor screening				In sensitivity analysis only	Decrease, non-substantive
Tunisia	TUN	EMRO	2001	2013	3	217566	ANC survey	Survey Women	Blood donor screening			In sensitivity analysis only	Increase, non-substantive
Albania	ALB	EURO	2011	2013	3	82602	Blood donor screening					In sensitivity analysis only	Increase, non-substantive
Belgium	BEL	EURO	2011	2013	3	1971592	Blood donor screening					In sensitivity analysis only	Increase, non-substantive
Croatia	HRV	EURO	2011	2013	3	542790	Blood donor screening					In sensitivity analysis only	Increase, non-substantive
Estonia	EST	EURO	2011	2013	3	179969	Blood donor screening					In sensitivity analysis only	Increase, non-substantive
France	FRA	EURO	2011	2013	3	9003140	Blood donor screening					In sensitivity analysis only	Decrease, non-substantive
Greece	GRC	EURO	2011	2013	5	1856019	Blood donor screening					In sensitivity analysis only	Increase, non-substantive
Latvia	LVA	EURO	2009	2013	3	134479	ANC Routine	Blood donor screening				In sensitivity analysis only	Increase, non-substantive
Luxembourg	LUX	EURO	2011	2013	3	72303	Blood donor screening					In sensitivity analysis only	Increase, non-substantive
Montenegro	MNE	EURO	2011	2013	3	38809	Blood donor screening					In sensitivity analysis only	Increase, non-substantive
Netherlands	NLD	EURO	2007	2013	3	1134743	ANC Routine	Blood donor screening				In sensitivity analysis only	Decrease, non-substantive
Poland	POL	EURO	2010	2013	4	4056006	ANC Routine	Blood donor screening				In sensitivity analysis only	Increase, non-substantive
Portugal	PRT	EURO	2011	2013	3	1153732	Blood donor screening					In sensitivity analysis only	Decrease, non-substantive
Russian Federation	RUS	EURO	2011	2013	5	12552787	ANC Routine	Blood donor screening				In sensitivity analysis only	Decrease, non-substantive
Serbia	SRB	EURO	2011	2013	3	705837	Blood donor screening					In sensitivity analysis only	Increase, non-substantive
Slovenia	SVN	EURO	2011	2013	3	284866	Blood donor screening					In sensitivity analysis only	Increase, non-substantive
Spain	ESP	EURO	2011	2013	4	1296721	ANC Routine	Blood donor screening				In sensitivity analysis only	Increase, substantive
Switzerland	CHE	EURO	2011	2013	3	1072017	Blood donor screening					In sensitivity analysis only	Increase, non-substantive
Turkey	TUR	EURO	2002	2014	14	3860711	ANC survey	Blood donor screening				In sensitivity analysis only	Decrease, non-substantive
Bhutan	BTN	SEARO	2006	2013	4	28230	ANC survey	Blood donor screening				In sensitivity analysis only	Decrease, non-substantive
Timor-Leste	TLS	SEARO	2012	2014	3	6452	ANC Routine	Blood donor screening				In sensitivity analysis only	Increase, non-substantive
Australia	AUS	WPRO	2011	2013	3	3964708	Blood donor screening					In sensitivity analysis only	Increase, non-substantive
Cook Islands	COK	WPRO	2011	2013	3	678	Blood donor screening					In sensitivity analysis only	Increase, non-substantive
Japan	JPN	WPRO	2011	2015.5	4	16034756	ANC Routine	Blood donor screening				In sensitivity analysis only	Decrease, substantive
Lao PDR	LAO	WPRO	2001.5	2013	5	68507	ANC survey	Blood donor screening				In sensitivity analysis only	Decrease, non-substantive
New Zealand	NZL	WPRO	2011	2013	3	355009	Blood donor screening					In sensitivity analysis only	Increase, non-substantive
Niue	NIU	WPRO	2011	2013	3	70	Blood donor screening					In sensitivity analysis only	Increase, non-substantive
Republic of Korea / South Korea	KOR	WPRO	1990	2013	11	8310915	ANC survey	Survey Women	Survey Men	Survey Men+Women	Blood donor screening	In sensitivity analysis only	Decrease, non-substantive
Singapore	SGP	WPRO	2011	2013	3	355057	Blood donor screening					In sensitivity analysis only	Increase, substantive
Gambia, The	GMB	AFRO	2001	2001	1	1325	Survey Women					Not estimated
Azerbaijan	AZE	EURO	2008	2008	1	127849	ANC Routine					Not estimated
Djibouti	DJI	EMRO	2007	2010	3	20977	ANC survey	ANC Routine				Not estimated
Uzbekistan	UZB	EURO	2007	2010	3	1357052	ANC survey	ANC Routine				Not estimated
Macedonia, FYR	MKD	EURO	2011	2011	1	56540	Blood donor screening					Not estimated
Bahrain	BHR	EMRO	1997.5	2012	2	20848	Blood donor screening					Not estimated
Hungary	HUN	EURO	2012	2012	1	428540	Blood donor screening					Not estimated
Ireland	IRL	EURO	2011	2012	2	311162	Blood donor screening					Not estimated
Norway	NOR	EURO	2012	2012	1	16589	Blood donor screening					Not estimated
Korea, Dem. People's Rep.	PRK	SEARO	2010	2012	2	1821	ANC survey					Not estimated
Sweden	SWE	EURO	2011	2012	2	1081656	Blood donor screening					Not estimated
Yemen, Rep.	YEM	EMRO	2010	2012	2	18422	ANC survey	Blood donor screening				Not estimated
Cyprus	CYP	EURO	2011	2013	2	67023	ANC Routine	Blood donor screening				Not estimated
Finland	FIN	EURO	2012	2013	2	478599	Blood donor screening					Not estimated
Israel	ISR	EURO	2012	2013	2	576197	Blood donor screening					Not estimated
Italy	ITA	EURO	2013	2013	1	3144724	Blood donor screening					Not estimated
Qatar	QAT	EMRO	2013	2013	1	23857	Blood donor screening					Not estimated
United States of America	USA	AMRO	2002.5	2002.5	2	11534	Survey Women	Survey Men				Not estimated
Romania	ROU	EURO	2008	2014	2	124780	ANC Routine	Blood donor screening				Not estimated
Kuwait	KWT	EMRO	2011	2015	2	146598	Blood donor screening					Not estimated
Aruba	ABW	AMRO			No data							Not estimated
Andorra	AND	EURO			No data							Not estimated
Netherlands Antilles	ANT	AMRO			No data							Not estimated
American Samoa	ASM	WPRO			No data							Not estimated
Austria	AUT	EURO			No data							Not estimated
Bosnia and Herzegovina	BIH	EURO			No data							Not estimated
Guadeloupe	GLP	AMRO			No data							Not estimated
French Guiana	GUF	AMRO			No data							Not estimated
Iceland	ISL	EURO			No data							Not estimated
Lebanon	LBN	EMRO			No data							Not estimated
Libya	LBY	EMRO			No data							Not estimated
Monaco	MCO	EURO			No data							Not estimated
Montserrat	MSR	AMRO			No data							Not estimated
Martinique	MTQ	AMRO			No data							Not estimated
Puerto Rico	PRI	AMRO			No data							Not estimated
West Bank and Gaza	PSE	EMRO			No data							Not estimated
San Marino	SMR	EURO			No data							Not estimated
Syrian Arab Republic	SYR	EMRO			No data							Not estimated
Turkmenistan	TKM	EURO			No data							Not estimated
Kosovo	XKX	EURO			No data							Not estimated

## Sheet: Annx Dropped DeclineTargets
Annex 2.
Syphilis prevalence level and decline categories applied to Spectrum estimations, in comparison to WHO global targets for STI control, and for congenital syphilis elimination
	Indicator	Period		Rate ratio	Reduction target		Comments	Calculation
Years		Start year	End year		Overall	Annual
12	WHO global STI Strategy	2018	2030	0.1	0.9	0.175	The 90% reduction target is for syphilis incidence (without definition of, whether it is the rate or the number).	0.900586
4	WHO-targeted reduction, applied to 2011-2016	2012	2016	0.46325	0.53675	0.175	If average duration per syphilis infection/episode duration is constant, the prevalence reduction corresponding to 90% incidence rate reduction would also be 90%.	0.0813908
				0.099414			If average episode duration decreases, e.g. thanks to improving treatment coverage, than a 90% incidence rate reduction would correspond to a >90% prevalence reduction.
4	Spectrum national estimates -- evaluation period & thresholds applied	2012	2016	0.9	0.1	0.021
	WHO global strategy for eliminating congenital syphilis			Prevalence maximum, for a country with 95% ANC-1 coverage, 95% ANC-based screening & 95% treatment of ANC-diagnosed pregnant women to get Congenital Syphilis incidence to (below) 50/100,000 live births
			Any	0.0045			Calculated using WHO Congenital Syphilis estimation tool
	Spectrum estimate for ANC women		2016	0.0045				0.0045
	Spectrum estimate for all women		2016	0.005				0.1	Upward adjustment to add higher-risk women
