# Supplementary material for: Syphilis prevalence trends in adult women in 132 countries – estimations using the Spectrum Sexually Transmitted Infections model
Source: Sci Rep. 2018 Jul 31;8:11503. doi: 10.1038/s41598-018-29805-9 (PMC6068092; doi:10.1038/s41598-018-29805-9)
Supplement: Supplementary file 3 — Supplementary Dataset 1 [file 41598_2018_29805_MOESM3_ESM.zip]

Archive with 7 entries (7 files):
- Syph_Analysis_SampleCode_F/.Rhistory
- Syph_Analysis_SampleCode_F/Database SPECTRUM_2018April17_forReview20180604_zerAdj_0.01Combined_out.xlsx
- Syph_Analysis_SampleCode_F/PopSize_15to49_9021.xlsx
- Syph_Analysis_SampleCode_F/ReadMe.txt
- Syph_Analysis_SampleCode_F/SoSSyphTrends_0.1.0.zip
- Syph_Analysis_SampleCode_F/STIDatabase SPECTRUM_2018April17_forReview.xlsx
- Syph_Analysis_SampleCode_F/WW_SyphPrevAndIncidTrendsEstimation.R
