# Supplementary material for: Syphilis prevalence trends in adult women in 132 countries – estimations using the Spectrum Sexually Transmitted Infections model
Source: Sci Rep. 2018 Jul 31;8:11503. doi: 10.1038/s41598-018-29805-9 (PMC6068092; doi:10.1038/s41598-018-29805-9)
Supplement: Supplementary file 3 — Supplementary Dataset 1 [file 41598_2018_29805_MOESM3_ESM.zip › Syph_Analysis_SampleCode_F/PopSize_15to49_9021.xlsx]

## Sheet: Population aged 15-49
Spectrum Version: 5.47 Beta 16
File name	Country	ISO3	Subnational region	Module	Indicator	Configuration	1990	1991	1992	1993	1994	1995	1996	1997	1998	1999	2000	2001	2002	2003	2004	2005	2006	2007	2008	2009	2010	2011	2012	2013	2014	2015	2016	2017	2018	2019	2020	2021
	Country_A	A		Demographic Projection (DemProj)	Population aged 15-49	Total Region; Male+Female	100000	103000	106090	109273	112551	115927	119405	122987	126677	130477	134392	138423	142576	146853	151259	155797	160471	165285	170243	175351	180611	186029	191610	197359	203279	209378	215659	222129	228793	235657	242726	250008
	Country_B	B		Demographic Projection (DemProj)	Population aged 15-49	Total Region; Male+Female	120000	123600	127308	131127	135061	139113	143286	147585	152012	156573	161270	166108	171091	176224	181511	186956	192565	198342	204292	210421	216733	223235	229932	236830	243935	251253	258791	266555	274551	282788	291271	300010
	Country_C	C		Demographic Projection (DemProj)	Population aged 15-49	Total Region; Male+Female	144000	148320	152770	157353	162073	166935	171944	177102	182415	187887	193524	199330	205310	211469	217813	224347	231078	238010	245150	252505	260080	267882	275919	284196	292722	301504	310549	319866	329462	339345	349526	360012
	Country_D	D		Demographic Projection (DemProj)	Population aged 15-49	Total Region; Male+Female	172800	177984	183324	188823	194488	200323	206332	212522	218898	225465	232229	239196	246371	253763	261376	269217	277293	285612	294180	303006	312096	321459	331103	341036	351267	361805	372659	383839	395354	407215	419431	432014
	Country_E	E		Demographic Projection (DemProj)	Population aged 15-49	Total Region; Male+Female	207360	213581	219988	226588	233386	240387	247599	255027	262677	270558	278675	287035	295646	304515	313651	323060	332752	342734	353017	363607	374515	385751	397323	409243	421520	434166	447191	460606	474425	488657	503317	518417
	Country_F	F		Demographic Projection (DemProj)	Population aged 15-49	Total Region; Male+Female	248832	256297	263986	271905	280063	288464	297118	306032	315213	324669	334409	344442	354775	365418	376381	387672	399302	411281	423620	436328	449418	462901	476788	491091	505824	520999	536629	552728	569310	586389	603981	622100
	Country_G	G		Demographic Projection (DemProj)	Population aged 15-49	Total Region; Male+Female	373248	384445	395979	407858	420094	432697	445678	459048	472819	487004	501614	516663	532162	548127	564571	581508	598953	616922	635430	654493	674127	694351	715182	736637	758736	781498	804943	829092	853964	879583	905971	933150
	Country_H	H		Demographic Projection (DemProj)	Population aged 15-49	Total Region; Male+Female	559872	576668	593968	611787	630141	649045	668516	688572	709229	730506	752421	774994	798244	822191	846857	872262	898430	925383	953145	981739	1.01119e+06	1.04153e+06	1.07277e+06	1.10496e+06	1.1381e+06	1.17225e+06	1.20742e+06	1.24364e+06	1.28095e+06	1.31938e+06	1.35896e+06	1.39972e+06
	Country_I	I		Demographic Projection (DemProj)	Population aged 15-49	Total Region; Male+Female	839808	865002	890952	917681	945211	973568	1.00277e+06	1.03286e+06	1.06384e+06	1.09576e+06	1.12863e+06	1.16249e+06	1.19737e+06	1.23329e+06	1.27028e+06	1.30839e+06	1.34765e+06	1.38807e+06	1.42972e+06	1.47261e+06	1.51679e+06	1.56229e+06	1.60916e+06	1.65743e+06	1.70716e+06	1.75837e+06	1.81112e+06	1.86546e+06	1.92142e+06	1.97906e+06	2.03843e+06	2.09959e+06
	Country_J	J		Demographic Projection (DemProj)	Population aged 15-49	Total Region; Male+Female	1259712	1.2975e+06	1.33643e+06	1.37652e+06	1.41782e+06	1.46035e+06	1.50416e+06	1.54929e+06	1.59577e+06	1.64364e+06	1.69295e+06	1.74374e+06	1.79605e+06	1.84993e+06	1.90543e+06	1.96259e+06	2.02147e+06	2.08211e+06	2.14458e+06	2.20891e+06	2.27518e+06	2.34344e+06	2.41374e+06	2.48615e+06	2.56074e+06	2.63756e+06	2.71668e+06	2.79818e+06	2.88213e+06	2.96859e+06	3.05765e+06	3.14938e+06
