# Supplementary material for: Syphilis prevalence trends in adult women in 132 countries – estimations using the Spectrum Sexually Transmitted Infections model
Source: Sci Rep. 2018 Jul 31;8:11503. doi: 10.1038/s41598-018-29805-9 (PMC6068092; doi:10.1038/s41598-018-29805-9)
Supplement: Supplementary file 3 — Supplementary Dataset 1 [file 41598_2018_29805_MOESM3_ESM.zip › Syph_Analysis_SampleCode_F/ReadMe.txt]

#This folder contains R-code for estimating Syphilis prevalence and incidence trends.
The approach was used to generate results of the paper Korenromp E. et al. (2018), Scientific Report (under review).

The code in this folder is provided to you with no waranty. For citation, use the reference above. 
Please contact the author at GMahiane@avenirhealth.org if you have any questions.

#########################
# WHAT IS IN THIS FOLDER#
#########################
The folder contains the  following files:
1. "SoSSyphTrends_0.1.0.zip": R code in form of an R package (binary) depending on "xlsx" (Adrian A. Dragulescu (2014). xlsx: Read, write, format Excel 
	2007 and Excel 97/2000/XP/2003 files. R package version 0.5.7. https://CRAN.R-project.org/package=xlsx) and 
	"Rcpp" (Dirk Eddelbuettel and Romain Francois (2011). Rcpp: Seamless R and C++ Integration. Journal of Statistical Software, 40(8), 
	1-18. URL http://www.jstatsoft.org/v40/i08/. Eddelbuettel, Dirk (2013) Seamless R and C++ Integration with Rcpp. Springer, New York. 
	ISBN 978-1-4614-6867-7.).  
2. "STIDatabase SPECTRUM_2018April17_Reviewer.xlsx": Syphilis data base, for testing purpose only. 
3. "PopSize_15to49_9021.xlsx": 15-49 population size for artificial countries entered in the data base.  
4. "WW_SyphPrevAndIncidTrendsEstimation.R": R code that loads the data and runs the analysis.

#######################
#HOW TO RUN THE CODE  #
#######################

a. Copy this folder into a location in your computer.
b. Launch R and set the directory to the location of the folder created in a.
c. Install the package "SoSSyphTrends_0.1.0" by running the command R CMD INSTALL--SoSSyphTrends_0.1.0.zip in command line from the R console: 
	Packages-> Install package(s) from local files...  Select  SoSSyphTrends_0.1.0.zip and click open.
d. Source the file following file "WW_SyphPrevAndIncidTrendsEstimation.R". This can be done from the R-console by typing source("WW_SyphPrevAndIncidTrendsEstimation.R").
	If a re-run is necessary after few data points were changed or added, please comment the second but last line of the code and uncomment the last one. Then 
	modify the variable name.data.file_OldRes accordingly (line 102 of the code).
e. This can take a couple of hours. Note: results will also be exported in an ".xlsx" format. The output file name will be of the form 
	"STIDatabase SPECTRUM_Date_zerAdj_0.01Combined_out.xlsx", where Date is the date when the analysis is started.   

#######################
#REMARKS              #
####################### 

A worksheet with the name "SYPH_RBootstrap_All" will be added (or overwritten if "SYPH_RBootstrap_All" was already existing) to (in) the workbook.
Estimates for all the counrties will be dumped in that worksheet in an alphabetical order.   
