# Supplementary material for: Syphilis prevalence trends in adult women in 132 countries – estimations using the Spectrum Sexually Transmitted Infections model
Source: Sci Rep. 2018 Jul 31;8:11503. doi: 10.1038/s41598-018-29805-9 (PMC6068092; doi:10.1038/s41598-018-29805-9)
Supplement: Supplementary file 3 — Supplementary Dataset 1 [file 41598_2018_29805_MOESM3_ESM.zip › Syph_Analysis_SampleCode_F/STIDatabase SPECTRUM_2018April17_forReview.xlsx]

## Sheet: SyphData
Country	ISO3	ISO3_letters	WHO region	Data type	Data type, code	Sex	Year	Diagnostic test	DX_Code	N positive	N tested	Prevalence	Weight for Spectrum fitting
Country_A	1	A	AMRO	SI_Syph_ANCRoutine	2	2	1998	Test unknown	6	3	1144	0.239396	1
Country_A	1	A	AMRO	SI_Syph_SurveyMen+Women	5	3	2011	Test unknown	6	#N/A	#N/A	0.410132	1
Country_A	1	A	AMRO	SI_Syph_SurveyMen+Women	5	3	2013	Test unknown	6	16	18703	0.0877653	1
Country_A	1	A	AMRO	SI_Syph_SurveyMen+Women	5	3	2012	Test unknown	6	#N/A	#N/A	0.14173	1
Country_B	2	B	EURO	SI_Syph_ANCSurvey	1	2	2008	Test unknown	6	221	8442	2.61322	1
Country_B	2	B	EURO	SI_Syph_ANCSurvey	1	2	2009	Test unknown	6	14	871	1.5616	1
Country_B	2	B	EURO	SI_Syph_ANCSurvey	1	2	2011	Test unknown	6	3	9465	0.0363102	1
Country_B	2	B	EURO	SI_Syph_ANCSurvey	1	2	2012	RPR / VDRL	4	35	8431	0.412494	1
Country_B	2	B	EURO	SI_Syph_ANCSurvey	1	2	2015	RPR / VDRL	4	19	6525	0.286521	1
Country_C	3	C	AFRO	SI_Syph_ANCSurvey	1	2	2005	RPR (any titer) & TPHA, or SNTTP	1	#N/A	#N/A	1.15413	1
Country_C	3	C	AFRO	SI_Syph_ANCSurvey	1	2	2008	RPR (any titer) & TPHA, or SNTTP	1	#N/A	#N/A	0.924067	1
Country_C	3	C	AFRO	SI_Syph_ANCSurvey	1	2	2004	RPR (any titer) & TPHA, or SNTTP	1	34	3801	0.888878	1
Country_C	3	C	AFRO	SI_Syph_ANCSurvey	1	2	2006	RPR (any titer) & TPHA, or SNTTP	1	34	5557	0.614704	1
Country_C	3	C	AFRO	SI_Syph_ANCSurvey	1	2	2007	RPR (any titer) & TPHA, or SNTTP	1	24	6684	0.358275	1
Country_C	3	C	AFRO	SI_Syph_ANCSurvey	1	2	2012	RPR (any titer) & TPHA, or SNTTP	1	306	7102	4.30409	1
Country_C	3	C	AFRO	SI_Syph_ANCRoutine	2	2	2013	RPR (any titer) & TPHA, or SNTTP	1	112	20337	0.548779	1
Country_C	3	C	AFRO	SI_Syph_ANCRoutine	2	2	2016	RPR (any titer) & TPHA, or SNTTP	1	879	40778	2.15527	1
Country_C	3	C	AFRO	SI_Syph_ANCRoutine	2	2	2015	RPR / VDRL	4	2099	103094	2.03635	1
Country_C	3	C	AFRO	SI_Syph_ANCRoutine	2	2	2015	RPR / VDRL	4	3206	127460	2.51506	1
Country_D	4	D	AFRO	SI_Syph_ANCSurvey	1	2	2002	RPR (any titer) & TPHA, or SNTTP	1	2	1290	0.148655	1
Country_D	4	D	AFRO	SI_Syph_ANCSurvey	1	2	2004	RPR / VDRL	4	64	5814	1.10245	1
Country_D	4	D	AFRO	SI_Syph_ANCSurvey	1	2	2006	RPR (any titer) & TPHA, or SNTTP	1	12	1890	0.63668	1
Country_D	4	D	AFRO	SI_Syph_ANCSurvey	1	2	2008	RPR (any titer) & TPHA, or SNTTP	1	119	8760	1.36222	1
Country_D	4	D	AFRO	SI_Syph_ANCSurvey	1	2	2008	RPR (any titer) & TPHA, or SNTTP	1	82	12106	0.680368	1
Country_D	4	D	AFRO	SI_Syph_ANCSurvey	1	2	2007	RPR (any titer) & TPHA, or SNTTP	1	50	14479	0.343552	1
Country_D	4	D	AFRO	SI_Syph_ANCSurvey	1	2	2009	RPR (any titer) & TPHA, or SNTTP	1	176	20224	0.869412	1
Country_D	4	D	AFRO	SI_Syph_ANCRoutine	2	2	2008	RPR (any titer) & TPHA, or SNTTP	1	978	147504	0.662864	1
Country_D	4	D	AFRO	SI_Syph_ANCRoutine	2	2	2011	RPR (any titer) & TPHA, or SNTTP	1	2042	36606	5.57917	1
Country_D	4	D	AFRO	SI_Syph_ANCRoutine	2	2	2012	RPR (any titer) & TPHA, or SNTTP	1	112	35345	0.31551	1
Country_D	4	D	AFRO	SI_Syph_ANCSurvey	1	2	2012	Rapid syphilis test (TPHA-based)	5	8	925	0.85434	1
Country_D	4	D	AFRO	SI_Syph_ANCRoutine	2	2	2014	RPR (any titer) & TPHA, or SNTTP	1	552	127864	0.43147	1
Country_D	4	D	AFRO	SI_Syph_ANCRoutine	2	2	2013	RPR (any titer) & TPHA, or SNTTP	1	138	146925	0.0936139	1
Country_D	4	D	AFRO	SI_Syph_ANCRoutine	2	2	2013	RPR (any titer) & TPHA, or SNTTP	1	210	149251	0.140493	1
Country_D	4	D	AFRO	SI_Syph_ANCRoutine	2	2	2015	RPR (any titer) & TPHA, or SNTTP	1	488	43981	1.10923	1
Country_D	4	D	AFRO	SI_Syph_ANCRoutine	2	2	2016	RPR (any titer) & TPHA, or SNTTP	1	857	67554	1.26851	1
Country_E	5	E	EMRO	SI_Syph_ANCRoutine	2	2	2013	Test unknown	6	49	1822	2.71377	1
Country_E	5	E	EMRO	SI_Syph_ANCRoutine	2	2	2015	RPR / VDRL	4	63	1325	4.72492	1
Country_E	5	E	EMRO	SI_Syph_ANCRoutine	2	2	2012	RPR / VDRL	4	46	1868	2.44041	1
Country_E	5	E	EMRO	SI_Syph_ANCRoutine	2	2	2015	RPR / VDRL	4	32	521	6.13467	1
Country_E	5	E	EMRO	SI_Syph_ANCRoutine	2	2	2016	RPR / VDRL	4	32	1494	2.15757	1
Country_F	6	F	EURO	SI_Syph_ANCSurvey	1	2	2002	RPR / VDRL	4	246	3704	6.63499	1
Country_F	6	F	EURO	SI_Syph_ANCSurvey	1	2	2005	RPR / VDRL	4	44	2509	1.76459	1
Country_F	6	F	EURO	SI_Syph_ANCRoutine	2	2	2007	RPR / VDRL	4	1639	54296	3.01887	1
Country_F	6	F	EURO	SI_Syph_ANCSurvey	1	2	2008	RPR / VDRL	4	679	20670	3.2838	1
Country_F	6	F	EURO	SI_Syph_ANCSurvey	1	2	2010	RPR (any titer) & TPHA, or SNTTP	1	698	36732	1.90081	1
Country_F	6	F	EURO	SI_Syph_ANCRoutine	2	2	2010	RPR (any titer) & TPHA, or SNTTP	1	879	58551	1.50054	1
Country_F	6	F	EURO	SI_Syph_ANCRoutine	2	2	2012	#N/A	#N/A	#N/A	#N/A	#N/A	1
Country_F	6	F	EURO	SI_Syph_ANCSurvey	1	2	2013	RPR (any titer) & TPHA, or SNTTP	1	824	48772	1.68855	1
Country_F	6	F	EURO	SI_Syph_ANCRoutine	2	2	2015	#N/A	#N/A	#N/A	#N/A	#N/A	1
Country_F	6	F	EURO	SI_Syph_ANCSurvey	1	2	2014	RPR (any titer) & TPHA, or SNTTP	1	1121	49916	2.24653	1
Country_G	7	G	EMRO	SI_Syph_SurveyMen+Women	5	3	2010	Test unknown	6	0	26	0	1
Country_G	7	G	EMRO	SI_Syph_SurveyMen+Women	5	3	2012	Test unknown	6	0	11	0	1
Country_G	7	G	EMRO	SI_Syph_SurveyMen+Women	5	3	2013	Test unknown	6	0	23	0	1
Country_H	8	H	WPRO	SI_Syph_ANCSurvey	1	2	2007	Test unknown	6	12	1376	0.848707	1
Country_H	8	H	WPRO	SI_Syph_ANCRoutine	2	2	2011	Test unknown	6	42	107458	0.0386617	1
Country_H	8	H	WPRO	SI_Syph_ANCRoutine	2	2	2011	Rapid syphilis test (TPHA-based)	5	82	141837	0.0576001	1
Country_H	8	H	WPRO	SI_Syph_ANCRoutine	2	2	2013	Rapid syphilis test (TPHA-based)	5	118	283050	0.0418451	1
Country_H	8	H	WPRO	SI_Syph_ANCRoutine	2	2	2014	Rapid syphilis test (TPHA-based)	5	288	183661	0.156796	1
Country_H	8	H	WPRO	SI_Syph_ANCRoutine	2	2	2016	RPR (any titer) & TPHA, or SNTTP	1	110	250503	0.044009	1
Country_I	9	I	EURO	SI_Syph_ANCSurvey	1	2	2004	RPR (any titer) & TPHA, or SNTTP	1	#N/A	#N/A	3.62789	1
Country_I	9	I	EURO	SI_Syph_ANCSurvey	1	2	2010	RPR (any titer) & TPHA, or SNTTP	1	89	8517	1.0406	1
Country_I	9	I	EURO	SI_Syph_ANCSurvey	1	2	2009	RPR (any titer) & TPHA, or SNTTP	1	93	6873	1.35444	1
Country_I	9	I	EURO	SI_Syph_ANCSurvey	1	2	2011	RPR (any titer) & TPHA, or SNTTP	1	126	8006	1.57603	1
Country_I	9	I	EURO	SI_Syph_ANCSurvey	1	2	2011	RPR (any titer) & TPHA, or SNTTP	1	98	8062	1.21573	1
Country_I	9	I	EURO	SI_Syph_ANCRoutine	2	2	2011	RPR (any titer) & TPHA, or SNTTP	1	86	10072	0.851676	1
Country_I	9	I	EURO	SI_Syph_ANCRoutine	2	2	2014	RPR (any titer) & TPHA, or SNTTP	1	255	16643	1.53126	1
Country_I	9	I	EURO	SI_Syph_ANCRoutine	2	2	2014	RPR (any titer) & TPHA, or SNTTP	1	326	19821	1.64443	1
Country_I	9	I	EURO	SI_Syph_ANCRoutine	2	2	2015	RPR / VDRL	4	743	30914	2.4037	1
Country_J	10	J	WPRO	SI_Syph_ANCSurvey	1	2	2001	RPR / VDRL	4	1	732	0.13157	1
Country_J	10	J	WPRO	SI_Syph_SurveyWomen	3	2	2003	RPR / VDRL	4	0	546	0	1
Country_J	10	J	WPRO	SI_Syph_ANCRoutine	2	2	2009	RPR (any titer) & TPHA, or SNTTP	1	1	4080	0.0233143	1
Country_J	10	J	WPRO	SI_Syph_SurveyMen+Women	5	3	2008	RPR / VDRL	4	28	23772	0.11715	1
Country_J	10	J	WPRO	SI_Syph_ANCRoutine	2	2	2008	RPR (any titer) & TPHA, or SNTTP	1	2	4728	0.049411	1
Country_J	10	J	WPRO	SI_Syph_ANCRoutine	2	2	2008	RPR (any titer) & TPHA, or SNTTP	1	0	7402	0	1
Country_J	10	J	WPRO	SI_Syph_ANCRoutine	2	2	2010	RPR (any titer) & TPHA, or SNTTP	1	0	7168	0	1
Country_J	10	J	WPRO	SI_Syph_ANCRoutine	2	2	2012	RPR (any titer) & TPHA, or SNTTP	1	0	9472	0	1
Country_J	10	J	WPRO	SI_Syph_ANCRoutine	2	2	2013	RPR (any titer) & TPHA, or SNTTP	1	0	9901	0	1
Country_J	10	J	WPRO	SI_Syph_SurveyMen+Women	5	3	2011	Test unknown	6	2457	944818	0.260076	1
Country_J	10	J	WPRO	SI_Syph_SurveyMen+Women	5	3	2012	Test unknown	6	3817	2120706	0.179991	1
Country_J	10	J	WPRO	SI_Syph_ANCRoutine	2	2	2012	RPR (any titer) & TPHA, or SNTTP	1	1	10274	0.011566	1
Country_J	10	J	WPRO	SI_Syph_SurveyMen+Women	5	3	2013	RPR / VDRL	4	151	267869	0.0562137	1
Country_J	10	J	WPRO	SI_Syph_ANCRoutine	2	2	2014	RPR (any titer) & TPHA, or SNTTP	1	1	4320	0.0224679	1
																																										57964	57958	57969	57956	57966	57939	57959	57934
																																										58076
																																										58641	58651
																																										58734
																																										58753	58756	58752	58770	58765	58751
																																										58753	58756	58752	58770	58765	58751
[truncated: 29 more columns]

## Sheet: ISO3
AFRICA	903
ASIA	935
Australia and New Zealand	927
Caribbean	915
Central America	916
Central Asia	5500
Channel Islands	830
Eastern Africa	910
Eastern Asia	906
Eastern Europe	923
EUROPE	908
LATIN AMERICA AND THE CARIBBEAN	904
Least developed countries	941
Less developed regions	902
Less developed regions excluding China	948
Less developed regions excluding least developed	934
Melanesia	928
Micronesia	954
Middle Africa	911
More developed regions	901
Northern Africa	912
NORTHERN AMERICA	905
Northern Europe	924
Occupied Palestinian Territory	275
OCEANIA	909
Polynesia	957
Sample country	5733
South America	931
Southern Asia	5501
South-central Asia	921
South-eastern Asia	920
Southern Africa	913
Southern Europe	925
Sub-Saharan Africa	947
Western Africa	914
Western Asia	922
Western Europe	926
Western Sahara	732	ESH
WORLD	900
Andean Latin America
Australasia
Caribbean
Central Asia
Central Europe
Central Latin America
Central sub-Saharan Africa
East Asia
Eastern Europe
Eastern sub-Saharan Africa
High-income Asia Pacific
North Africa and Middle East
North America, High Income
Oceania
South Asia
Southeast Asia
Southern Latin America
Southern sub-Saharan Africa
Tropical Latin America
Western Europe
Western sub-Saharan Africa
Country_A	1	A
Country_B	2	B
Country_C	3	C
Country_D	4	D
Country_E	5	E
Country_F	6	F
Country_G	7	G
Country_H	8	H
Country_I	9	I
Country_J	10	J

## Sheet: DiagnosticTests
STI name	STI_code	Specimen	Specimen_code	Sex	Diagnostic test	DX_code	Sensitivity %	Source for sensitivity	Specificity %	Source for specificity	Adjustment factor	Source for adjustment factor	Comment Eline (22 March 2018):
Gonorrhea	2	Genital fluid	2	2	NAAT/PCR/LCR	1	93.3	[Wylie et al. 1998]; p.c. Magnus Unemo to WHO/Jane Rowley: a NAAT with performance similar to PCR	99.7	[Wylie et al. 1998]; p.c. Magnus Unemo to WHO/Jane Rowley: a NAAT with performance similar to PCR
Gonorrhea	2	Genital fluid	2	2	Culture	3	75.7	[Paz-Bailey et al. 2005]	100	Quoted as not available, by Newman-L et al. PLoS ONE, 2015 for WHO 2012 estimates
Gonorrhea	2	Urine	3	2	NAAT/PCR/LCR	1	91.6	[Paz-Bailey et al. 2005]; p.c. Magnus Unemo to WHO/Jane Rowley: a NAAT with performance similar to PCR	99.7	[Paz-Bailey et al. 2005]; p.c. Magnus Unemo to WHO/Jane Rowley: a NAAT with performance similar to PCR
Gonorrhea	2	Urine	3	2	SDA	4	91.6	[Paz-Bailey et al. 2005]	99.7	[Paz-Bailey et al. 2005]
Gonorrhea	2	Genital fluid	3	2	SDA	4	91.6	[Paz-Bailey et al. 2005]	99.7	[Paz-Bailey et al. 2005]
Gonorrhea	2	Genital fluid	2	2	Gram stain, or culture/gram stain	5	75.7	Chico & Mayaud 2012 meta-analysis	98.8	Chico & Mayaud 2012 meta-analysis, eAppendix2: Sensitivity 50-70%; specificity 95-100%, citing CA Gaydos entitled, "Nucleic Acid Amplification Tests for Gonorrhea and Chlamydia: Practice and Applications", Infectious Disease Clinics of North America, Volume 19, Issue 2, June 2005, Pages 367-386 & Kuypers-J et al. Principles of laboratory diagnosis of STIs. In: Holmes-KK, STD, 4th ed. NYC: McGraw …
Gonorrhea	2	Genital fluid	2	2	EIA / Gonococcal antibody test / Indirect hemagglutination test	6	75.7	Schachter-J 1984; Danielsson-D 1983, Papasian 1984, Jephcot 1997 (or is this a review?), Nasello, Manis, Burns, Thomason, Nachamkin	99	Schachter-J 1984; Danielsson-D 1983, Papasian 1984, Jephcot 1997 (or is this a review?), Nasello, Manis, Burns, Thomason, Nachamkin
Gonorrhea	2	Genital fluid	2	1	NAAT/PCR/LCR	1	96.1	[Cook et al. 2005]	99	[Cook et al. 2005]
Gonorrhea	2	Genital fluid	2	1	Culture	3	87.6	[Paz-Bailey et al. 2005]	100	Quoted as not available, by Newman-L et al. PLoS ONE, 2015 for WHO 2012 estimates
Gonorrhea	2	Urine	3	1	NAAT/PCR/LCR	1	80.9	[Paz-Bailey et al. 2005]	99.9	[Paz-Bailey et al. 2005]
Gonorrhea	2	Urine	3	1	EIA / Gonococcal antibody test / Indirect hemagglutination test	6	80.9	Schachter-J 1984; Danielsson-D 1983, Papasian 1984, Jephcot 1997 (or is this a review?), Nasello, Manis, Burns, Thomason, Nachamkin	99.9	Schachter-J 1984; Danielsson-D 1983, Papasian 1984, Jephcot 1997 (or is this a review?), Nasello, Manis, Burns, Thomason, Nachamkin
Gonorrhea	2	Unknown	1	1	Unknown	7	100		100
Gonorrhea	2	Unknown	1	2	Unknown	7	100		100
Gonorrhea	2	Unknown	1	1	NA (regional estimate, test-adjusted)	8	100		100
Gonorrhea	2	Unknown	1	2	NA (regional estimate, test-adjusted)	8	100		100
Syphilis	1	Blood/serum	4	0	RPR (any titer) & TPHA, or SNTTP	1					1	Gold standard, for probable active syphilis
Syphilis	1	Blood/serum	4	0	TPHA in ANC or FP population	2					0.53	Ham-C et al. Int J Gynaecol Obstet. 2015 / Avenir Health / Charlotte Gaydos personal communication (11th May 2016)
Syphilis	1	Blood/serum	4	0	TPHA in non-ANC non-FP population	3					0.53	Avenir Health / Charlotte Gaydos personal communication (11th May 2016)
Syphilis	1	Blood/serum	4	0	RPR / VDRL	4					0.53	Ham-C et al. Int J Gynaecol Obstet. 2015 / Avenir Health / Charlotte Gaydos personal communication (11th May 2016)
Syphilis	1	Blood/serum	4	0	Rapid syphilis test (TPHA-based)	5					0.7	Avenir Health / Charlotte Gaydos personal communication (11th May 2016)
Syphilis	1	Blood/serum	4	0	Test unknown	6					0.75	Ham-C et al. Int J Gynaecol Obstet. 2015 / Avenir Health / Charlotte Gaydos personal communication (11th May 2016)
Chlamydia	3	Serum / UR / GE	5	0	DIF / DFA	5	45	Holmes-K / Stamm-W, STD 2008	99.8	Holmes-K / Stamm-W, STD 2008
Chlamydia	3	Serum / UR / GE	5	1	DIF / DFA	5	82.5	Holmes-K / Stamm-W, STD 2008 (sensitivity 80-85%) -- for cervical swabs; no data for urethral swabs?	99.8	Holmes-K / Stamm-W, STD 2008 (sensitivity 80-85%) -- for cervical swabs; no data for urethral swabs?
Chlamydia	3	Serum / UR / GE	5	2	DIF / DFA	5	82.5	Holmes-K / Stamm-W, STD 2008 (sensitivity 80-85%) -- for cervical swabs; no data for urethral swabs?	99.8	Holmes-K / Stamm-W, STD 2008 (sensitivity 80-85%) -- for cervical swabs; no data for urethral swabs?
Chlamydia	3	Serum / UR / GE	5	2	ELISA / EIA	3	71	Chico-M et al. 2012 (N.B. Newman-L et al. 2015 assumed 65% sensitivity)	99	Chico-M et al. 2012 (N.B. Newman-L et al. 2015 assumed 65% sensitivity)
Chlamydia	3	Genital fluid	2	2	Indirect Immuno-Fluorescence	4	55	Chico-M et al. 2012	96	Chico-M et al. 2012
Chlamydia	3	Serum / UR / GE	5	0	Micro-Immuno-Fluorescence	6	44	Bas-S et al. 2001	89	Bas-S et al. 2001
Chlamydia	3	Genital fluid	2	1	NAAT/PCR/LCR	1	87.5	Newman-L et al. 2015, Table A of Annex 2/3	99.2	Newman-L et al. 2015, Table A of Annex 2/3			This includes Strand Displacement Assay (SDA)
Chlamydia	3	Urine	3	1	NAAT/PCR/LCR	1	87.8	Newman-L et al. 2015, Table A of Annex 2/3	99.3	Newman-L et al. 2015, Table A of Annex 2/3			This includes Strand Displacement Assay (SDA)
Chlamydia	3	Genital fluid	2	2	NAAT/PCR/LCR	1	88.6	Cook et al. 2005; Newman-L et al. 2015	99.7	Cook et al. 2005; Newman-L et al. 2015			This includes Strand Displacement Assay (SDA)
Chlamydia	3	Urine	3	2	NAAT/PCR/LCR	1	87	Newman-L et al. 2015, Table A of Annex 2/3; Chico-M et al. 2012	99.8	Newman-L et al. 2015, Table A of Annex 2/3; Chico-M et al. 2012			This includes Strand Displacement Assay (SDA)
Chlamydia	3	Genital fluid	2	2	Rapid syphilis test (TPHA-based)	2	74	Chico-M et al. 2012 (N.B. Newman-L et al. 2015 assumed 63.4% sensitivity)	100	Chico-M et al. 2012 (N.B. Newman-L et al. 2015 assumed 63.4% sensitivity)

## Sheet: PopPattern
Parameter	SpectrumCode	STI	STI_Code	Adjustment factor	Source	Comment
Prevalence difference due to missing high-risk groups	1	Syphilis	1	1.1	Newman-L et al. PLoS ONE, 2015 (= WHO 2012 estimates)
	1	Gonorrhea	2	1.1	Newman-L et al. PLoS ONE, 2015 (= WHO 2012 estimates)
	1	Chlamydia	3	1.1	Newman-L et al. PLoS ONE, 2015 (= WHO 2012 estimates)
M/F prevalence ratio	2	Syphilis	1	1	Newman-L et al. PLoS ONE, 2015 (= WHO 2012 estimates)
	2	Gonorrhea	2	0.86	Newman-L et al. PLoS ONE, 2015 (= WHO 2012 estimates)
	2	Chlamydia	3	0.8	Newman-L et al. PLoS ONE, 2015 (= WHO 2012 estimates)
Rural/Urban prevalence ratio	3	Syphilis	1	1	Newman-L et al. PLoS ONE, 2015 (= WHO 2012 estimates)
	3	Gonorrhea	2	0.9	Newman-L et al. PLoS ONE, 2015 (= WHO 2012 estimates)
	3	Chlamydia	3	0.9	Newman-L et al. PLoS ONE, 2015 (= WHO 2012 estimates)
Youths 15-24	4	Chlamydia	3	0.667
Adults 25-49	5	Chlamydia	3	1.15
Adults 15-49	6	Chlamydia	3	1
Unknown age group	7	Chlamydia	3	1

## Sheet: TreatmentRegion
Country	ISO3	Regional	Treatment Region	TR_Code	WHO Region	WHO Regions for Analysis (n=10)	GBD 2012 Analytic regions
Armenia	51	0	B = middle-income / moderate treatment access	2	EURO	Western, Central & Eastern Europe, and Central Asia	Central Asia
Azerbaijan	31	0	B = middle-income / moderate treatment access	2	EURO	Western, Central & Eastern Europe, and Central Asia	Central Asia
Georgia	268	0	B = middle-income / moderate treatment access	2	EURO	Western, Central & Eastern Europe, and Central Asia	Central Asia
Kazakhstan	398	0	B = middle-income / moderate treatment access	2	EURO	Western, Central & Eastern Europe, and Central Asia	Central Asia
Kyrgyzstan	417	0	B = middle-income / moderate treatment access	2	EURO	Western, Central & Eastern Europe, and Central Asia	Central Asia
Mongolia	496	0	B = middle-income / moderate treatment access	2	WPRO	Western, Central & Eastern Europe, and Central Asia	Central Asia
Tajikistan	762	0	B = middle-income / moderate treatment access	2	EURO	Western, Central & Eastern Europe, and Central Asia	Central Asia
Turkmenistan	795	0	B = middle-income / moderate treatment access	2	EURO	Western, Central & Eastern Europe, and Central Asia	Central Asia
Uzbekistan	860	0	B = middle-income / moderate treatment access	2	EURO	Western, Central & Eastern Europe, and Central Asia	Central Asia
Albania	8	0	B = middle-income / moderate treatment access	2	EURO	Western, Central & Eastern Europe, and Central Asia	Central Europe
Bulgaria	100	0	B = middle-income / moderate treatment access	2	EURO	Western, Central & Eastern Europe, and Central Asia	Central Europe
Bosnia and Herzegovina	70	0	B = middle-income / moderate treatment access	2	EURO	Western, Central & Eastern Europe, and Central Asia	Central Europe
Czech Republic	203	0	B = middle-income / moderate treatment access	2	EURO	Western, Central & Eastern Europe, and Central Asia	Central Europe
Croatia	191	0	B = middle-income / moderate treatment access	2	EURO	Western, Central & Eastern Europe, and Central Asia	Central Europe
Hungary	348	0	B = middle-income / moderate treatment access	2	EURO	Western, Central & Eastern Europe, and Central Asia	Central Europe
TFYR Macedonia	807	0	B = middle-income / moderate treatment access	2	EURO	Western, Central & Eastern Europe, and Central Asia	Central Europe
Montenegro	499	0	B = middle-income / moderate treatment access	2	EURO	Western, Central & Eastern Europe, and Central Asia	Central Europe
Poland	616	0	B = middle-income / moderate treatment access	2	EURO	Western, Central & Eastern Europe, and Central Asia	Central Europe
Romania	642	0	B = middle-income / moderate treatment access	2	EURO	Western, Central & Eastern Europe, and Central Asia	Central Europe
Serbia	688	0	B = middle-income / moderate treatment access	2	EURO	Western, Central & Eastern Europe, and Central Asia	Central Europe
Slovakia	703	0	B = middle-income / moderate treatment access	2	EURO	Western, Central & Eastern Europe, and Central Asia	Central Europe
Slovenia	705	0	B = middle-income / moderate treatment access	2	EURO	Western, Central & Eastern Europe, and Central Asia	Central Europe
Belarus	112	0	B = middle-income / moderate treatment access	2	EURO	Western, Central & Eastern Europe, and Central Asia	Eastern Europe
Estonia	233	0	B = middle-income / moderate treatment access	2	EURO	Western, Central & Eastern Europe, and Central Asia	Eastern Europe
Lithuania	440	0	B = middle-income / moderate treatment access	2	EURO	Western, Central & Eastern Europe, and Central Asia	Eastern Europe
Latvia	428	0	B = middle-income / moderate treatment access	2	EURO	Western, Central & Eastern Europe, and Central Asia	Eastern Europe
Republic of Moldova	498	0	B = middle-income / moderate treatment access	2	EURO	Western, Central & Eastern Europe, and Central Asia	Eastern Europe
Russian Federation	643	0	B = middle-income / moderate treatment access	2	EURO	Western, Central & Eastern Europe, and Central Asia	Eastern Europe
Ukraine	804	0	B = middle-income / moderate treatment access	2	EURO	Western, Central & Eastern Europe, and Central Asia	Eastern Europe
Australia	36	0	A = high-income / high treatment access	1	WPRO	Australasia & High-income Asia Pacific	Australasia
New Zealand	554	0	A = high-income / high treatment access	1	WPRO	Australasia & High-income Asia Pacific	Australasia
Brunei Darussalam	96	0	A = high-income / high treatment access	1	WPRO	Australasia & High-income Asia Pacific	High-income Asia Pacific
Japan	392	0	A = high-income / high treatment access	1	WPRO	Australasia & High-income Asia Pacific	High-income Asia Pacific
Republic of Korea	410	0	A = high-income / high treatment access	1	WPRO	Australasia & High-income Asia Pacific	High-income Asia Pacific
Singapore	702	0	A = high-income / high treatment access	1	WPRO	Australasia & High-income Asia Pacific	High-income Asia Pacific
Canada	124	0	A = high-income / high treatment access	1	AMRO	High-income North America	High-income North America
United States of America	840	0	A = high-income / high treatment access	1	AMRO	High-income North America	High-income North America
Argentina	32	0	B = middle-income / moderate treatment access	2	AMRO	Andean, Central, Southern & Tropical Latin America and Caribbean	Southern Latin America
Chile	152	0	B = middle-income / moderate treatment access	2	AMRO	Andean, Central, Southern & Tropical Latin America and Caribbean	Southern Latin America
Uruguay	858	0	B = middle-income / moderate treatment access	2	AMRO	Andean, Central, Southern & Tropical Latin America and Caribbean	Southern Latin America
Andorra	#N/A	0	A = high-income / high treatment access	1	EURO	Western, Central & Eastern Europe, and Central Asia	Western Europe
Austria	40	0	A = high-income / high treatment access	1	EURO	Western, Central & Eastern Europe, and Central Asia	Western Europe
Belgium	56	0	A = high-income / high treatment access	1	EURO	Western, Central & Eastern Europe, and Central Asia	Western Europe
Switzerland	756	0	A = high-income / high treatment access	1	EURO	Western, Central & Eastern Europe, and Central Asia	Western Europe
Cyprus	196	0	A = high-income / high treatment access	1	EURO	Western, Central & Eastern Europe, and Central Asia	Western Europe
Germany	276	0	A = high-income / high treatment access	1	EURO	Western, Central & Eastern Europe, and Central Asia	Western Europe
Denmark	208	0	A = high-income / high treatment access	1	EURO	Western, Central & Eastern Europe, and Central Asia	Western Europe
Spain	724	0	A = high-income / high treatment access	1	EURO	Western, Central & Eastern Europe, and Central Asia	Western Europe
Finland	246	0	A = high-income / high treatment access	1	EURO	Western, Central & Eastern Europe, and Central Asia	Western Europe
France	250	0	A = high-income / high treatment access	1	EURO	Western, Central & Eastern Europe, and Central Asia	Western Europe
United Kingdom	826	0	A = high-income / high treatment access	1	EURO	Western, Central & Eastern Europe, and Central Asia	Western Europe
Greece	300	0	A = high-income / high treatment access	1	EURO	Western, Central & Eastern Europe, and Central Asia	Western Europe
Ireland	372	0	A = high-income / high treatment access	1	EURO	Western, Central & Eastern Europe, and Central Asia	Western Europe
Iceland	352	0	A = high-income / high treatment access	1	EURO	Western, Central & Eastern Europe, and Central Asia	Western Europe
Israel	376	0	A = high-income / high treatment access	1	EURO	Western, Central & Eastern Europe, and Central Asia	Western Europe
Italy	380	0	A = high-income / high treatment access	1	EURO	Western, Central & Eastern Europe, and Central Asia	Western Europe
Malta	470	0	A = high-income / high treatment access	1	EURO	Western, Central & Eastern Europe, and Central Asia	Western Europe
Netherlands	528	0	A = high-income / high treatment access	1	EURO	Western, Central & Eastern Europe, and Central Asia	Western Europe
Norway	578	0	A = high-income / high treatment access	1	EURO	Western, Central & Eastern Europe, and Central Asia	Western Europe
Portugal	620	0	A = high-income / high treatment access	1	EURO	Western, Central & Eastern Europe, and Central Asia	Western Europe
Sweden	752	0	A = high-income / high treatment access	1	EURO	Western, Central & Eastern Europe, and Central Asia	Western Europe
Bolivia	68	0	B = middle-income / moderate treatment access	2	AMRO	Andean, Central, Southern & Tropical Latin America and Caribbean	Andean Latin America
Ecuador	218	0	B = middle-income / moderate treatment access	2	AMRO	Andean, Central, Southern & Tropical Latin America and Caribbean	Andean Latin America
Peru	604	0	B = middle-income / moderate treatment access	2	AMRO	Andean, Central, Southern & Tropical Latin America and Caribbean	Andean Latin America
Antigua and Barbuda	28	0	B = middle-income / moderate treatment access	2	AMRO	Andean, Central, Southern & Tropical Latin America and Caribbean	Caribbean
Bahamas	44	0	B = middle-income / moderate treatment access	2	AMRO	Andean, Central, Southern & Tropical Latin America and Caribbean	Caribbean
Belize	84	0	B = middle-income / moderate treatment access	2	AMRO	Andean, Central, Southern & Tropical Latin America and Caribbean	Caribbean
Barbados	52	0	B = middle-income / moderate treatment access	2	AMRO	Andean, Central, Southern & Tropical Latin America and Caribbean	Caribbean
Cuba	192	0	B = middle-income / moderate treatment access	2	AMRO	Andean, Central, Southern & Tropical Latin America and Caribbean	Caribbean
Dominica	212	0	B = middle-income / moderate treatment access	2	AMRO	Andean, Central, Southern & Tropical Latin America and Caribbean	Caribbean
Dominican Republic	214	0	B = middle-income / moderate treatment access	2	AMRO	Andean, Central, Southern & Tropical Latin America and Caribbean	Caribbean
Grenada	308	0	B = middle-income / moderate treatment access	2	AMRO	Andean, Central, Southern & Tropical Latin America and Caribbean	Caribbean
Guyana	328	0	B = middle-income / moderate treatment access	2	AMRO	Andean, Central, Southern & Tropical Latin America and Caribbean	Caribbean
Haiti	332	0	B = middle-income / moderate treatment access	2	AMRO	Andean, Central, Southern & Tropical Latin America and Caribbean	Caribbean
Jamaica	388	0	B = middle-income / moderate treatment access	2	AMRO	Andean, Central, Southern & Tropical Latin America and Caribbean	Caribbean
Saint Lucia	662	0	B = middle-income / moderate treatment access	2	AMRO	Andean, Central, Southern & Tropical Latin America and Caribbean	Caribbean
Suriname	740	0	B = middle-income / moderate treatment access	2	AMRO	Andean, Central, Southern & Tropical Latin America and Caribbean	Caribbean
Trinidad and Tobago	780	0	B = middle-income / moderate treatment access	2	AMRO	Andean, Central, Southern & Tropical Latin America and Caribbean	Caribbean
Saint Vincent and the Grenadines	670	0	B = middle-income / moderate treatment access	2	AMRO	Andean, Central, Southern & Tropical Latin America and Caribbean	Caribbean
Colombia	170	0	B = middle-income / moderate treatment access	2	AMRO	Andean, Central, Southern & Tropical Latin America and Caribbean	Central Latin America
Costa Rica	188	0	B = middle-income / moderate treatment access	2	AMRO	Andean, Central, Southern & Tropical Latin America and Caribbean	Central Latin America
Guatemala	320	0	B = middle-income / moderate treatment access	2	AMRO	Andean, Central, Southern & Tropical Latin America and Caribbean	Central Latin America
Honduras	340	0	B = middle-income / moderate treatment access	2	AMRO	Andean, Central, Southern & Tropical Latin America and Caribbean	Central Latin America
Nicaragua	558	0	B = middle-income / moderate treatment access	2	AMRO	Andean, Central, Southern & Tropical Latin America and Caribbean	Central Latin America
Panama	591	0	B = middle-income / moderate treatment access	2	AMRO	Andean, Central, Southern & Tropical Latin America and Caribbean	Central Latin America
El Salvador	222	0	B = middle-income / moderate treatment access	2	AMRO	Andean, Central, Southern & Tropical Latin America and Caribbean	Central Latin America
Venezuela	862	0	B = middle-income / moderate treatment access	2	AMRO	Andean, Central, Southern & Tropical Latin America and Caribbean	Central Latin America
Brazil	76	0	B = middle-income / moderate treatment access	2	AMRO	Andean, Central, Southern & Tropical Latin America and Caribbean	Tropical Latin America
Paraguay	600	0	B = middle-income / moderate treatment access	2	AMRO	Andean, Central, Southern & Tropical Latin America and Caribbean	Tropical Latin America
Afghanistan	4	0	B = middle-income / moderate treatment access	2	EMRO	North Africa and Middle East	North Africa and Middle East
United Arab Emirates	784	0	B = middle-income / moderate treatment access	2	EMRO	North Africa and Middle East	North Africa and Middle East
Bahrain	48	0	B = middle-income / moderate treatment access	2	EMRO	North Africa and Middle East	North Africa and Middle East
Algeria	12	0	B = middle-income / moderate treatment access	2	AFRO	North Africa and Middle East	North Africa and Middle East
Egypt	818	0	B = middle-income / moderate treatment access	2	EMRO	North Africa and Middle East	North Africa and Middle East
Iran (Islamic Republic of)	364	0	B = middle-income / moderate treatment access	2	EMRO	North Africa and Middle East	North Africa and Middle East
Iraq	368	0	B = middle-income / moderate treatment access	2	EMRO	North Africa and Middle East	North Africa and Middle East
Jordan	400	0	B = middle-income / moderate treatment access	2	EMRO	North Africa and Middle East	North Africa and Middle East
Kuwait	414	0	B = middle-income / moderate treatment access	2	EMRO	North Africa and Middle East	North Africa and Middle East
Lebanon	422	0	B = middle-income / moderate treatment access	2	EMRO	North Africa and Middle East	North Africa and Middle East
Libyan Arab Jamahiriya	434	0	B = middle-income / moderate treatment access	2	EMRO	North Africa and Middle East	North Africa and Middle East
Morocco	504	0	B = middle-income / moderate treatment access	2	EMRO	North Africa and Middle East	North Africa and Middle East
Oman	512	0	B = middle-income / moderate treatment access	2	EMRO	North Africa and Middle East	North Africa and Middle East
Palestine	#N/A	0	B = middle-income / moderate treatment access	2	EMRO	North Africa and Middle East	North Africa and Middle East
Qatar	634	0	B = middle-income / moderate treatment access	2	EMRO	North Africa and Middle East	North Africa and Middle East
Saudi Arabia	682	0	B = middle-income / moderate treatment access	2	EMRO	North Africa and Middle East	North Africa and Middle East
Sudan	729	0	B = middle-income / moderate treatment access	2	EMRO	North Africa and Middle East	North Africa and Middle East
Syrian Arab Republic	760	0	B = middle-income / moderate treatment access	2	EMRO	North Africa and Middle East	North Africa and Middle East
Tunisia	788	0	B = middle-income / moderate treatment access	2	EMRO	North Africa and Middle East	North Africa and Middle East
Turkey	792	0	B = middle-income / moderate treatment access	2	EURO	North Africa and Middle East	North Africa and Middle East
Yemen	887	0	B = middle-income / moderate treatment access	2	EMRO	North Africa and Middle East	North Africa and Middle East
Bangladesh	50	0	C = low-income / low treatment access	3	SEARO	South Asia	South Asia
Bhutan	64	0	C = low-income / low treatment access	3	SEARO	South Asia	South Asia
India	356	0	C = low-income / low treatment access	3	SEARO	South Asia	South Asia
Nepal	524	0	C = low-income / low treatment access	3	SEARO	South Asia	South Asia
Pakistan	586	0	C = low-income / low treatment access	3	EMRO	South Asia	South Asia
China	156	0	B = middle-income / moderate treatment access	2	WPRO	East Asia & South East Asia	East Asia
China Hong Kong SAR	344	0	B = middle-income / moderate treatment access	2	WPRO	East Asia & South East Asia	East Asia
China Macao SAR	446	0	B = middle-income / moderate treatment access	2	WPRO	East Asia & South East Asia	East Asia
Dem. People's Republic of Korea	408	0	B = middle-income / moderate treatment access	2	SEARO	East Asia & South East Asia	East Asia
Fiji	242	0	B = middle-income / moderate treatment access	2	WPRO	Oceania	Oceania
Micronesia (Fed. States of)	583	0	B = middle-income / moderate treatment access	2	WPRO	Oceania	Oceania
Kiribati	296	0	B = middle-income / moderate treatment access	2	WPRO	Oceania	Oceania
Marshall Islands	#N/A	0	B = middle-income / moderate treatment access	2	WPRO	Oceania	Oceania
Papua New Guinea	598	0	B = middle-income / moderate treatment access	2	WPRO	Oceania	Oceania
Solomon Islands	90	0	B = middle-income / moderate treatment access	2	WPRO	Oceania	Oceania
Tonga	776	0	B = middle-income / moderate treatment access	2	WPRO	Oceania	Oceania
Vanuatu	548	0	B = middle-income / moderate treatment access	2	WPRO	Oceania	Oceania
Samoa	882	0	B = middle-income / moderate treatment access	2	WPRO	Oceania	Oceania
Indonesia	360	0	C = low-income / low treatment access	3	SEARO	East Asia & South East Asia	Southeast Asia
Cambodia	116	0	C = low-income / low treatment access	3	WPRO	East Asia & South East Asia	Southeast Asia
Lao People's Democratic Republic	418	0	C = low-income / low treatment access	3	WPRO	East Asia & South East Asia	Southeast Asia
Sri Lanka	144	0	C = low-income / low treatment access	3	SEARO	East Asia & South East Asia	Southeast Asia
Maldives	462	0	C = low-income / low treatment access	3	SEARO	East Asia & South East Asia	Southeast Asia
Myanmar	104	0	C = low-income / low treatment access	3	SEARO	East Asia & South East Asia	Southeast Asia
Mauritius	480	0	C = low-income / low treatment access	3	AFRO	East Asia & South East Asia	Southeast Asia
Malaysia	458	0	C = low-income / low treatment access	3	WPRO	East Asia & South East Asia	Southeast Asia
Philippines	608	0	C = low-income / low treatment access	3	WPRO	East Asia & South East Asia	Southeast Asia
Seychelles	690	0	C = low-income / low treatment access	3	AFRO	East Asia & South East Asia	Southeast Asia
Thailand	764	0	C = low-income / low treatment access	3	SEARO	East Asia & South East Asia	Southeast Asia
Timor-Leste	626	0	C = low-income / low treatment access	3	SEARO	East Asia & South East Asia	Southeast Asia
Viet Nam	704	0	C = low-income / low treatment access	3	WPRO	East Asia & South East Asia	Southeast Asia
Angola	24	0	C = low-income / low treatment access	3	AFRO	Central, Eastern & Western Sub-Saharan Africa	Central Sub-Saharan Africa
Central African Republic	140	0	C = low-income / low treatment access	3	AFRO	Central, Eastern & Western Sub-Saharan Africa	Central Sub-Saharan Africa
Democratic Republic of the Congo	180	0	C = low-income / low treatment access	3	AFRO	Central, Eastern & Western Sub-Saharan Africa	Central Sub-Saharan Africa
Congo	178	0	C = low-income / low treatment access	3	AFRO	Central, Eastern & Western Sub-Saharan Africa	Central Sub-Saharan Africa
Gabon	266	0	C = low-income / low treatment access	3	AFRO	Central, Eastern & Western Sub-Saharan Africa	Central Sub-Saharan Africa
Equatorial Guinea	226	0	C = low-income / low treatment access	3	AFRO	Central, Eastern & Western Sub-Saharan Africa	Central Sub-Saharan Africa
Burundi	108	0	C = low-income / low treatment access	3	AFRO	Central, Eastern & Western Sub-Saharan Africa	Eastern Sub-Saharan Africa
Comoros	174	0	C = low-income / low treatment access	3	AFRO	Central, Eastern & Western Sub-Saharan Africa	Eastern Sub-Saharan Africa
Djibouti	262	0	C = low-income / low treatment access	3	EMRO	Central, Eastern & Western Sub-Saharan Africa	Eastern Sub-Saharan Africa
Eritrea	232	0	C = low-income / low treatment access	3	AFRO	Central, Eastern & Western Sub-Saharan Africa	Eastern Sub-Saharan Africa
Ethiopia	231	0	C = low-income / low treatment access	3	AFRO	Central, Eastern & Western Sub-Saharan Africa	Eastern Sub-Saharan Africa
Kenya	404	0	C = low-income / low treatment access	3	AFRO	Central, Eastern & Western Sub-Saharan Africa	Eastern Sub-Saharan Africa
Madagascar	450	0	C = low-income / low treatment access	3	AFRO	Central, Eastern & Western Sub-Saharan Africa	Eastern Sub-Saharan Africa
Mozambique	508	0	C = low-income / low treatment access	3	AFRO	Central, Eastern & Western Sub-Saharan Africa	Eastern Sub-Saharan Africa
Malawi	454	0	C = low-income / low treatment access	3	AFRO	Central, Eastern & Western Sub-Saharan Africa	Eastern Sub-Saharan Africa
Rwanda	646	0	C = low-income / low treatment access	3	AFRO	Central, Eastern & Western Sub-Saharan Africa	Eastern Sub-Saharan Africa
Somalia	706	0	C = low-income / low treatment access	3	EMRO	Central, Eastern & Western Sub-Saharan Africa	Eastern Sub-Saharan Africa
South Sudan	728	0	C = low-income / low treatment access	3	AFRO	Central, Eastern & Western Sub-Saharan Africa	Eastern Sub-Saharan Africa
United Republic of Tanzania	834	0	C = low-income / low treatment access	3	AFRO	Central, Eastern & Western Sub-Saharan Africa	Eastern Sub-Saharan Africa
Uganda	800	0	C = low-income / low treatment access	3	AFRO	Central, Eastern & Western Sub-Saharan Africa	Eastern Sub-Saharan Africa
Zambia	894	0	C = low-income / low treatment access	3	AFRO	Central, Eastern & Western Sub-Saharan Africa	Eastern Sub-Saharan Africa
Botswana	72	0	C = low-income / low treatment access	3	AFRO	Southern Sub-Saharan Africa	Southern Sub-Saharan Africa
Lesotho	426	0	C = low-income / low treatment access	3	AFRO	Southern Sub-Saharan Africa	Southern Sub-Saharan Africa
Namibia	516	0	C = low-income / low treatment access	3	AFRO	Southern Sub-Saharan Africa	Southern Sub-Saharan Africa
Swaziland	748	0	C = low-income / low treatment access	3	AFRO	Southern Sub-Saharan Africa	Southern Sub-Saharan Africa
South Africa	710	0	C = low-income / low treatment access	3	AFRO	Southern Sub-Saharan Africa	Southern Sub-Saharan Africa
Zimbabwe	716	0	C = low-income / low treatment access	3	AFRO	Southern Sub-Saharan Africa	Southern Sub-Saharan Africa
Benin	204	0	C = low-income / low treatment access	3	AFRO	Central, Eastern & Western Sub-Saharan Africa	Western Sub-Saharan Africa
Burkina Faso	854	0	C = low-income / low treatment access	3	AFRO	Central, Eastern & Western Sub-Saharan Africa	Western Sub-Saharan Africa
Côte d'Ivoire	384	0	C = low-income / low treatment access	3	AFRO	Central, Eastern & Western Sub-Saharan Africa	Western Sub-Saharan Africa
Cameroon	120	0	C = low-income / low treatment access	3	AFRO	Central, Eastern & Western Sub-Saharan Africa	Western Sub-Saharan Africa
Cape Verde	132	0	C = low-income / low treatment access	3	AFRO	Central, Eastern & Western Sub-Saharan Africa	Western Sub-Saharan Africa
Ghana	288	0	C = low-income / low treatment access	3	AFRO	Central, Eastern & Western Sub-Saharan Africa	Western Sub-Saharan Africa
Guinea	324	0	C = low-income / low treatment access	3	AFRO	Central, Eastern & Western Sub-Saharan Africa	Western Sub-Saharan Africa
Gambia	270	0	C = low-income / low treatment access	3	AFRO	Central, Eastern & Western Sub-Saharan Africa	Western Sub-Saharan Africa
Guinea-Bissau	624	0	C = low-income / low treatment access	3	AFRO	Central, Eastern & Western Sub-Saharan Africa	Western Sub-Saharan Africa
Liberia	430	0	C = low-income / low treatment access	3	AFRO	Central, Eastern & Western Sub-Saharan Africa	Western Sub-Saharan Africa
Mali	466	0	C = low-income / low treatment access	3	AFRO	Central, Eastern & Western Sub-Saharan Africa	Western Sub-Saharan Africa
Mauritania	478	0	C = low-income / low treatment access	3	AFRO	Central, Eastern & Western Sub-Saharan Africa	Western Sub-Saharan Africa
Niger	562	0	C = low-income / low treatment access	3	AFRO	Central, Eastern & Western Sub-Saharan Africa	Western Sub-Saharan Africa
Nigeria	566	0	C = low-income / low treatment access	3	AFRO	Central, Eastern & Western Sub-Saharan Africa	Western Sub-Saharan Africa
Senegal	686	0	C = low-income / low treatment access	3	AFRO	Central, Eastern & Western Sub-Saharan Africa	Western Sub-Saharan Africa
Sierra Leone	694	0	C = low-income / low treatment access	3	AFRO	Central, Eastern & Western Sub-Saharan Africa	Western Sub-Saharan Africa
São Tomé and Príncipe	678	0	C = low-income / low treatment access	3	AFRO	Central, Eastern & Western Sub-Saharan Africa	Western Sub-Saharan Africa
Chad	148	0	C = low-income / low treatment access	3	AFRO	Central, Eastern & Western Sub-Saharan Africa	Western Sub-Saharan Africa
Togo	768	0	C = low-income / low treatment access	3	AFRO	Central, Eastern & Western Sub-Saharan Africa	Western Sub-Saharan Africa
Central sub-Saharan Africa	1	1	C = low-income / low treatment access	3			Central sub-Saharan Africa
Eastern sub-Saharan Africa	2	1	C = low-income / low treatment access	3			Eastern sub-Saharan Africa
Southern sub-Saharan Africa	3	1	C = low-income / low treatment access	3			Southern sub-Saharan Africa
Western sub-Saharan Africa	4	1	C = low-income / low treatment access	3			Western sub-Saharan Africa
Andean Latin America	5	1	B = middle-income / moderate treatment access	2			Andean Latin America
Caribbean	6	1	B = middle-income / moderate treatment access	2			Caribbean
Central Latin America	7	1	B = middle-income / moderate treatment access	2			Central Latin America
Southern Latin America	8	1	B = middle-income / moderate treatment access	2			Southern Latin America
Tropical Latin America	9	1	B = middle-income / moderate treatment access	2			Tropical Latin America
North Africa and Middle East	10	1	B = middle-income / moderate treatment access	2			North Africa and Middle East
South Asia	11	1	B = middle-income / moderate treatment access	2			South Asia
Southeast Asia	12	1	C = low-income / low treatment access	3			Southeast Asia
Australasia	13	1	A = high-income / high treatment access	1			Australasia
High-income Asia Pacific	14	1	A = high-income / high treatment access	1			High-income Asia Pacific
Oceania	15	1	B = middle-income / moderate treatment access	2			Oceania
Central Asia	16	1	A = high-income / high treatment access	1			Central Asia
East Asia	17	1	C = low-income / low treatment access	3			East Asia
North America, High Income	18	1	A = high-income / high treatment access	1			North America, High Income
Central Europe	19	1	A = high-income / high treatment access	1			Central Europe
Western Europe	20	1	A = high-income / high treatment access	1			Western Europe
Eastern Europe	21	1	A = high-income / high treatment access	1			Eastern Europe

## Sheet: DurationInfection
Country	Country Code	IsRegion	STI	STI Code	Year	Male Episode symptomatic	Male Symptomatic episode treated	Male Treatment COVERAGE	Male Duration, Untreated (years)	Male Duration, Treated (years)	Male Duration, Treatment-Coverage-Weighted (years)	Male Source	Female Episode symptomatic	Female Symptomatic episode treated	Female Treatment COVERAGE	Female Duration, Untreated (years)	Female Duration, Treated (years)	Female Duration, Treatment-Coverage-Weighted (years)	Female Source
Morocco	504	0	Gonorrhea	2	1993	0.64	0.325	0.208	0.4	0.0346154	0.324	WHO 2012 estimates, Newman-L et al. 2015; user entry	0.34	0.25	0.085	0.5	0.0769231	0.464038	Avenir Health & MoH inference
Morocco	504	0	Gonorrhea	2	1994	0.64	0.325	0.208	0.4	0.0346154	0.324	Avenir Health & MoH inference	0.34	0.25	0.085	0.5	0.0769231	0.464038	Avenir Health & MoH inference
Morocco	504	0	Gonorrhea	2	1995	0.64	0.325	0.208	0.4	0.0346154	0.324	Avenir Health & MoH inference	0.34	0.25	0.085	0.5	0.0769231	0.464038	Avenir Health & MoH inference
Morocco	504	0	Gonorrhea	2	1996	0.64	0.34125	0.2184	0.4	0.0346154	0.3202	Avenir Health & MoH inference	0.34	0.2625	0.08925	0.5	0.0769231	0.46224	Avenir Health & MoH inference
Morocco	504	0	Gonorrhea	2	1997	0.64	0.3575	0.2288	0.4	0.0346154	0.3164	Avenir Health & MoH inference	0.34	0.275	0.0935	0.5	0.0769231	0.460442	Avenir Health & MoH inference
Morocco	504	0	Gonorrhea	2	1998	0.64	0.37375	0.2392	0.4	0.0346154	0.3126	Avenir Health & MoH inference	0.34	0.2875	0.09775	0.5	0.0769231	0.458644	Avenir Health & MoH inference
Morocco	504	0	Gonorrhea	2	1999	0.64	0.39	0.2496	0.4	0.0346154	0.3088	Avenir Health & MoH inference	0.34	0.3	0.102	0.5	0.0769231	0.456846	Avenir Health & MoH inference
Morocco	504	0	Gonorrhea	2	2000	0.64	0.40625	0.26	0.4	0.0346154	0.305	Avenir Health & MoH inference	0.34	0.3125	0.10625	0.5	0.0769231	0.455048	Avenir Health & MoH inference
Morocco	504	0	Gonorrhea	2	2001	0.64	0.4225	0.2704	0.4	0.0346154	0.3012	Avenir Health & MoH inference	0.34	0.325	0.1105	0.5	0.0769231	0.45325	Avenir Health & MoH inference
Morocco	504	0	Gonorrhea	2	2002	0.64	0.43875	0.2808	0.4	0.0346154	0.2974	Avenir Health & MoH inference	0.34	0.3375	0.11475	0.5	0.0769231	0.451452	Avenir Health & MoH inference
Morocco	504	0	Gonorrhea	2	2003	0.64	0.455	0.2912	0.4	0.0346154	0.2936	Avenir Health & MoH inference	0.34	0.35	0.119	0.5	0.0769231	0.449654	Avenir Health & MoH inference
Morocco	504	0	Gonorrhea	2	2004	0.64	0.47125	0.3016	0.4	0.0346154	0.2898	Avenir Health & MoH inference	0.34	0.3625	0.12325	0.5	0.0769231	0.447856	Avenir Health & MoH inference
Morocco	504	0	Gonorrhea	2	2005	0.64	0.4875	0.312	0.4	0.0346154	0.286	Avenir Health & MoH inference	0.34	0.375	0.1275	0.5	0.0769231	0.446058	Avenir Health & MoH inference
Morocco	504	0	Gonorrhea	2	2006	0.64	0.50375	0.3224	0.4	0.0346154	0.2822	Avenir Health & MoH inference	0.34	0.3875	0.13175	0.5	0.0769231	0.44426	Avenir Health & MoH inference
Morocco	504	0	Gonorrhea	2	2007	0.64	0.52	0.3328	0.4	0.0346154	0.2784	Avenir Health & MoH inference	0.34	0.4	0.136	0.5	0.0769231	0.442462	Avenir Health & MoH inference
Morocco	504	0	Gonorrhea	2	2008	0.64	0.53625	0.3432	0.4	0.0346154	0.2746	Avenir Health & MoH inference	0.34	0.4125	0.14025	0.5	0.0769231	0.440663	Avenir Health & MoH inference
Morocco	504	0	Gonorrhea	2	2009	0.64	0.5525	0.3536	0.4	0.0346154	0.2708	Avenir Health & MoH inference	0.34	0.425	0.1445	0.5	0.0769231	0.438865	Avenir Health & MoH inference
Morocco	504	0	Gonorrhea	2	2010	0.64	0.56875	0.364	0.4	0.0346154	0.267	Avenir Health & MoH inference	0.34	0.4375	0.14875	0.5	0.0769231	0.437067	Avenir Health & MoH inference
Morocco	504	0	Gonorrhea	2	2011	0.64	0.585	0.3744	0.4	0.0346154	0.2632	Avenir Health & MoH inference	0.34	0.45	0.153	0.5	0.0769231	0.435269	Avenir Health & MoH inference
Morocco	504	0	Gonorrhea	2	2012	0.64	0.60125	0.3848	0.4	0.0346154	0.2594	WHO 2012 estimates, Newman-L et al. 2015	0.34	0.4625	0.15725	0.5	0.0769231	0.433471	WHO 2012 estimates, Newman-L et al. 2015
Morocco	504	0	Gonorrhea	2	2013	0.64	0.6175	0.3952	0.4	0.0346154	0.2556	Avenir Health & MoH inference	0.34	0.475	0.1615	0.5	0.0769231	0.431673	Avenir Health & MoH inference
Morocco	504	0	Gonorrhea	2	2014	0.64	0.63375	0.4056	0.4	0.0346154	0.2518	Avenir Health & MoH inference	0.34	0.4875	0.16575	0.5	0.0769231	0.429875	Avenir Health & MoH inference
Morocco	504	0	Gonorrhea	2	2015	0.64	0.65	0.416	0.4	0.0346154	0.248	Avenir Health & MoH inference	0.34	0.5	0.17	0.5	0.0769231	0.428077	Avenir Health & MoH inference
Morocco	504	0	Chlamydia	3	1993	0.11	0.325	0.03575	0.9	0.0769231	0.870575	Avenir Health & MoH inference	0.11	0.25	0.0275	1.25	0.153846	1.21986	Avenir Health & MoH inference
Morocco	504	0	Chlamydia	3	1994	0.11	0.325	0.03575	0.9	0.0769231	0.870575	Avenir Health & MoH inference	0.11	0.25	0.0275	1.25	0.153846	1.21986	Avenir Health & MoH inference
Morocco	504	0	Chlamydia	3	1995	0.11	0.325	0.03575	0.9	0.0769231	0.870575	Avenir Health & MoH inference	0.11	0.25	0.0275	1.25	0.153846	1.21986	Avenir Health & MoH inference
Morocco	504	0	Chlamydia	3	1996	0.11	0.34125	0.0375375	0.9	0.0769231	0.869104	Avenir Health & MoH inference	0.11	0.2625	0.028875	1.25	0.153846	1.21835	Avenir Health & MoH inference
Morocco	504	0	Chlamydia	3	1997	0.11	0.3575	0.039325	0.9	0.0769231	0.867633	Avenir Health & MoH inference	0.11	0.275	0.03025	1.25	0.153846	1.21684	Avenir Health & MoH inference
Morocco	504	0	Chlamydia	3	1998	0.11	0.37375	0.0411125	0.9	0.0769231	0.866161	Avenir Health & MoH inference	0.11	0.2875	0.031625	1.25	0.153846	1.21533	Avenir Health & MoH inference
Morocco	504	0	Chlamydia	3	1999	0.11	0.39	0.0429	0.9	0.0769231	0.86469	Avenir Health & MoH inference	0.11	0.3	0.033	1.25	0.153846	1.21383	Avenir Health & MoH inference
Morocco	504	0	Chlamydia	3	2000	0.11	0.40625	0.0446875	0.9	0.0769231	0.863219	Avenir Health & MoH inference	0.11	0.3125	0.034375	1.25	0.153846	1.21232	Avenir Health & MoH inference
Morocco	504	0	Chlamydia	3	2001	0.11	0.4225	0.046475	0.9	0.0769231	0.861747	Avenir Health & MoH inference	0.11	0.325	0.03575	1.25	0.153846	1.21081	Avenir Health & MoH inference
Morocco	504	0	Chlamydia	3	2002	0.11	0.43875	0.0482625	0.9	0.0769231	0.860276	Avenir Health & MoH inference	0.11	0.3375	0.037125	1.25	0.153846	1.20931	Avenir Health & MoH inference
Morocco	504	0	Chlamydia	3	2003	0.11	0.455	0.05005	0.9	0.0769231	0.858805	Avenir Health & MoH inference	0.11	0.35	0.0385	1.25	0.153846	1.2078	Avenir Health & MoH inference
Morocco	504	0	Chlamydia	3	2004	0.11	0.47125	0.0518375	0.9	0.0769231	0.857334	Avenir Health & MoH inference	0.11	0.3625	0.039875	1.25	0.153846	1.20629	Avenir Health & MoH inference
Morocco	504	0	Chlamydia	3	2005	0.11	0.4875	0.053625	0.9	0.0769231	0.855863	Avenir Health & MoH inference	0.11	0.375	0.04125	1.25	0.153846	1.20478	Avenir Health & MoH inference
Morocco	504	0	Chlamydia	3	2006	0.11	0.50375	0.0554125	0.9	0.0769231	0.854391	Avenir Health & MoH inference	0.11	0.3875	0.042625	1.25	0.153846	1.20328	Avenir Health & MoH inference
Morocco	504	0	Chlamydia	3	2007	0.11	0.52	0.0572	0.9	0.0769231	0.85292	Avenir Health & MoH inference	0.11	0.4	0.044	1.25	0.153846	1.20177	Avenir Health & MoH inference
Morocco	504	0	Chlamydia	3	2008	0.11	0.53625	0.0589875	0.9	0.0769231	0.851449	Avenir Health & MoH inference	0.11	0.4125	0.045375	1.25	0.153846	1.20026	Avenir Health & MoH inference
Morocco	504	0	Chlamydia	3	2009	0.11	0.5525	0.060775	0.9	0.0769231	0.849977	Avenir Health & MoH inference	0.11	0.425	0.04675	1.25	0.153846	1.19875	Avenir Health & MoH inference
Morocco	504	0	Chlamydia	3	2010	0.11	0.56875	0.0625625	0.9	0.0769231	0.848506	Avenir Health & MoH inference	0.11	0.4375	0.048125	1.25	0.153846	1.19725	Avenir Health & MoH inference
Morocco	504	0	Chlamydia	3	2011	0.11	0.585	0.06435	0.9	0.0769231	0.847035	Avenir Health & MoH inference	0.11	0.45	0.0495	1.25	0.153846	1.19574	Avenir Health & MoH inference
Morocco	504	0	Chlamydia	3	2012	0.11	0.60125	0.0661375	0.9	0.0769231	0.845564	WHO 2012 estimates, Newman-L et al. 2015; % symptomatic from Korenromp et al. 2002	0.11	0.4625	0.050875	1.25	0.153846	1.19423	WHO 2012 estimates, Newman-L et al. 2015; % symptomatic from Korenromp et al. 2002
Morocco	504	0	Chlamydia	3	2013	0.11	0.6175	0.067925	0.9	0.0769231	0.844093	Avenir Health & MoH inference	0.11	0.475	0.05225	1.25	0.153846	1.19273	Avenir Health & MoH inference
Morocco	504	0	Chlamydia	3	2014	0.11	0.63375	0.0697125	0.9	0.0769231	0.842621	Avenir Health & MoH inference	0.11	0.4875	0.053625	1.25	0.153846	1.19122	Avenir Health & MoH inference
Morocco	504	0	Chlamydia	3	2015	0.11	0.65	0.0715	0.9	0.0769231	0.84115	Avenir Health & MoH inference	0.11	0.5	0.055	1.25	0.153846	1.18971	Avenir Health & MoH inference

## Sheet: SpectrumRegions
Central Europe	19	Central Europe				Central Sub-Saharan Africa		Central sub-Saharan Africa		1
North Africa and Middle East	10	North Africa and Middle East				Eastern Sub-Saharan Africa		Eastern sub-Saharan Africa		2
Central sub-Saharan Africa	1	Central Sub-Saharan Africa				Southern Sub-Saharan Africa		Southern sub-Saharan Africa		3
Caribbean	6	Caribbean				Western Sub-Saharan Africa		Western sub-Saharan Africa		4
Southern Latin America	8	Southern Latin America				Andean Latin America		Andean Latin America		5
Central Asia	16	Central Asia				Caribbean		Caribbean		6
Australasia	13	Australasia				Central Latin America		Central Latin America		7
Western Europe	20	Western Europe				Southern Latin America		Southern Latin America		8
South Asia	11	South Asia				Tropical Latin America		Tropical Latin America		9
Eastern Europe	21	Eastern Europe				North Africa and Middle East		North Africa and Middle East		10
Western sub-Saharan Africa	4	Western Sub-Saharan Africa				South Asia		South Asia		11
Andean Latin America	5	Andean Latin America				Southeast Asia		Southeast Asia		12
Southern sub-Saharan Africa	3	Southern Sub-Saharan Africa				Australasia		Australasia		13
Tropical Latin America	9	Tropical Latin America				High-income Asia Pacific		High-income Asia Pacific		14
High-income Asia Pacific	14	High-income Asia Pacific				Oceania		Oceania		15
Eastern sub-Saharan Africa	2	Eastern Sub-Saharan Africa				Central Asia		Central Asia		16
Southeast Asia	12	Southeast Asia				East Asia		East Asia		17
North America, High Income	18	High-income North America				High-income North America		North America, High Income		18
East Asia	17	East Asia				Central Europe		Central Europe		19
Central Latin America	7	Central Latin America				Western Europe		Western Europe		20
Oceania	15	Oceania				Eastern Europe		Eastern Europe		21
