# Supplementary material for: Syphilis prevalence trends in adult women in 132 countries – estimations using the Spectrum Sexually Transmitted Infections model
Source: Sci Rep. 2018 Jul 31;8:11503. doi: 10.1038/s41598-018-29805-9 (PMC6068092; doi:10.1038/s41598-018-29805-9)
Supplement: Supplementary file 3 — Supplementary Dataset 1 [file 41598_2018_29805_MOESM3_ESM.zip › Syph_Analysis_SampleCode_F/WW_SyphPrevAndIncidTrendsEstimation.R]

install.packages("SoSSyphTrends_0.1.0.zip", repos = NULL, type = "win.binary")

rm(list=ls()); kkk = gc(verbose=FALSE);

require(SoSSyphTrends) # Load the package

year_predict=1990:2021

namesCol = c("Country","ISO3","ISO3_letters","WHO_region","Data_type","Data_type_code","Sex","Year"
             ,"Diagnostic_test","DX_Code","N_positive","N_tested","Prevalence",
             "Weight_for_Spectrum_fitting", "WghtNSpectrum")


TFnamesCol = c("Country",	"ISO3",	"ISO3_letters",	"WHO region",	"Data type",	"Data type, code",
               "Sex",	"Year",	"Diagnostic test",	"DX_Code",	 "N positive", 	 "N tested", 	"Prevalence",
               "Weight for Spectrum fitting",	"WghtNSpectrum")

options(java.parameters = "-Xmx100048m")

require(xlsx)

# Data base file names
name.data.file_OldRes = "Database SPECTRUM_2018April17_forReview20180604_zerAdj_0.01Combined_out.xlsx" #If the analysis was already run, the data base edited and the result file is available, please modify this accordingly.
name.data.file = "STIDatabase SPECTRUM_2018April17_forReview.xlsx"
name.popu.file = "PopSize_15to49_9021.XLSX"


SyphData = read.xlsx(name.data.file,sheetName="SyphData",startRow=1,endRow=83,
                     colIndex=1:length(namesCol), check.names=FALSE)

# Prevalence adjustment
#SyphData$Prevalence = 1.1*SyphData$Prevalence
DiagnosticTest = read.xlsx(name.data.file,sheetName="DiagnosticTests",startRow=1,endRow=25, colIndex=1:14,header=TRUE)

colnames(DiagnosticTest)=c("STI","STI_code",	"Specimen",	"Specimen_code",	"Sex",	"Diagnostic test",	"DX_code",	"Sensitivity",
                           "Source_for_sensitivity",	"Specificity",	"Source_for_specificity",	"Adjustment_factor",
                           "Source_for_adjustment_factor")

DiagnosticTest = DiagnosticTest[16:21,]

high_risk_adj = 1.1

SyphData$Prevalence = sapply(1:length(SyphData$Prevalence),function(ii){
  res = NA;
  if(!is.na(SyphData$DX_Code[ii]))
  {
    adj = DiagnosticTest$Adjustment_factor[which(DiagnosticTest$DX_code==SyphData$DX_Code[ii])];
    res = SyphData$Prevalence[ii]*adj*high_risk_adj
  }
  res
} )

SyphData$DiagTestAdjusteFactor = sapply(1:length(SyphData$Prevalence),function(ii){
  res = NA;
  if(!is.na(SyphData$DX_Code[ii]))
  {
    res = DiagnosticTest$Adjustment_factor[which(DiagnosticTest$DX_code==SyphData$DX_Code[ii])];
  }
  res
} )

#End  Prevalence adjustment
ISO3 = read.xlsx(name.data.file,sheetName="ISO3",startRow=1, colIndex=1:3,header=FALSE)
colnames(ISO3)=c("Counrty","Numeric_ISO3","Alpha_ISO3")

#names(SyphData) = namesCol;
namesCol = c(namesCol,"DiagTestAdjusteFactor")
SyphData = SyphData[,is.element(names(SyphData),TFnamesCol)];
genv = environment();
ll = sapply(1:ncol(SyphData), function(jj) if(is.element(names(SyphData)[jj],TFnamesCol))
{
  iiind = which(TFnamesCol==names(SyphData)[jj])
  names(genv$SyphData)[jj]= namesCol[iiind]
  jj;
})

SyphData$WghtNSpectrum = SyphData$Weight_for_Spectrum_fitting

data.syphilis = SyphData;

PopSize = read.xlsx(name.popu.file,sheetName="Population aged 15-49",startRow=2, colIndex=c(3,8:39),header=FALSE)
colnames(PopSize) =  c("ISO3", paste("Year_", 1990+(0:(ncol(PopSize)-2)),sep=""))

#Syphilis
Sypdur_B = 2.42 # B
Sypdur_C = 4.13 # (C)

duration.syphilis=data.frame(t.zone=c("A","B","C"),duration=c(1.28,Sypdur_B,Sypdur_C))

# Loading functions
fCountryAnalysis_glob(Nboots=400, fname.data.file = name.data.file, Fmaxknots=2, FB_ProjMax=3, zerprev_adj=1/100) # Running the code
#fCountryAnalysis_globN(Nboots=400, fname.data.file = name.data.file, Fmaxknots=2, FB_ProjMax=3, zerprev_adj=1/100,fname.data.file_OldRes=name.data.file_OldRes) # if Re-Running the code after the data base was modified
